# Supplementary material for: Temporal genomic evolution of bird sex chromosomes
Source: BMC Evol Biol. 2014 Dec 12;14:250. doi: 10.1186/s12862-014-0250-8 (PMC4272511; doi:10.1186/s12862-014-0250-8)
Supplement: Additional file 2: Table S1. — Degree of male-mutational bias of 44 bird species. [file 12862_2014_250_MOESM2_ESM.xls]

## Sheet: 工作表1
Latin name	COMMON	alpha	95%CI(a-)	95%CI(a+)
Acanthistta choris	Rifleman	1.87134	1.6169	2.18059
Anas platyrhynchos	Pekin Duck	2.5058	2.1414	2.96584
Apaloderma vittatum	Bar-tailed Trogon	2.31544	1.89053	2.88679
Aptenodytes forsteri	Emperor Penguin	2.08275	1.7979	2.43217
Balearica regulorum	Grey Crowned Crane	1.8991	1.66354	2.18037
Buceros rhinoceros	Rhinoceros Hornbill	1.86753	1.56521	2.25061
Calypte anna	Anna's Hummingbird	2.84669	2.30284	3.60495
Caprimulgus Carolinensis	Chuck-will's-widow	2.46899	2.04654	3.02748
Cariama cristata	Red-legged Seriema	2.04453	1.73157	2.43848
Cathartes aura	Turkey Vulture	2.65246	2.2815	3.11797
Chaetura pelagica	Chimney Swift	2.42688	2.00188	2.99209
Charadrius vociferus	Killdeer	2.61515	2.18742	3.17548
Chlamydotis undulata	MacQueen's Bustard	2.11204	1.78975	2.51851
Columba livia	Pigeon	2.35172	1.9518	2.87698
Colius striatus	Speckled Mousebird	2.15338	1.83425	2.5535
Corvus brachyrhynchos	American Crow	2.39037	1.98885	2.91652
Cuculus canorus	Common Cuckoo	2.31502	1.92042	2.8329
Egretta garzetta	Little Egret	1.67752	1.43272	1.97708
Eurypyga helias	Sunbittern	1.59909	1.34185	1.91982
Falco peregrinus	Peregrine Falcon	2.16133	1.83261	2.57636
Fulmarus glacialis	Northern Fulmar	2.82945	2.36156	3.44865
Gavia stellate	Red-throated Loon	2.49403	2.07952	3.03747
Geospiza fortis	Medium Ground-finch	2.23504	1.8658	2.71352
Leptosomus discolor	Cuckoo Roller	2.04215	1.75366	2.39815
Manacus vitellinus	Golden-collared Manakin	2.15756	1.79928	2.621
Melopsittacus undulatus	Budgerigar	1.72246	1.50892	1.97573
Merops nubicus	Carmine Bee-eater	1.90595	1.59697	2.29838
Mesitornis unicolor	Brown Mesite	2.12342	1.79919	2.5326
Nestor notabilis	Kea	2.02241	1.69976	2.43266
Nipponia nippon	Crested Ibis	2.40834	2.00446	2.93766
Ophisthocomus hoazin	Hoatzin	2.24136	1.87715	2.71113
Pelecanus crispus	Dalmatian Pelican	2.02755	1.71753	2.41742
Phalacrocorax carbo	Great Cormorant	2.35205	1.97036	2.84631
Phaethon lepturus	White-tailed Tropicbird	3.58756	2.84853	4.6779
Phoenicopterus ruber	American Flamingo	2.46967	2.02916	3.06011
Picoides pubescens	Downy Woodpecker	1.90493	1.55484	2.36619
Podiceps cristatus	Great Crested Grebe	2.25583	1.88116	2.74251
Pterocles gutturalis	Yellow-throated Sandgrouse	2.02245	1.71566	2.40739
Pygoscelis adeliae	Adelie Penguin	2.33505	1.98707	2.7748
Struthio Camelus	Common Ostrich	6.67664	4.48118	11.806
Taeniopygia guttata	Zebra Finch	2.62673	2.12073	3.32858
Tauraco erythrolophus	Red-crested Turaco	2.92038	2.32621	3.77299
Tinamous major	White-throated Tinamou	1.95228	1.53009	2.54358
Tyto alba	Barn Owl	2.31281	1.95545	2.76849
