# Supplementary material for: Temporal genomic evolution of bird sex chromosomes
Source: BMC Evol Biol. 2014 Dec 12;14:250. doi: 10.1186/s12862-014-0250-8 (PMC4272511; doi:10.1186/s12862-014-0250-8)
Supplement: Additional file 3: Table S2. — Median values of substitution rates of each species and p-values. We show here Wilcoxon test p-values for comparing substitution rates between Z and autosomes or different evolutionary strata. We also present median values and p-values for individual species. [file 12862_2014_250_MOESM3_ESM.xlsx]

## Sheet: p-value summary
dN
	Chr4 < Z	p-value < 2.2e-16
	Chr5 < Z	p-value < 2.2e-16
	Macro < Z	p-value < 2.2e-16
	S0 < S1	p-value = 0.009326
	S1 < S2	p-value = 2.744e-06
dS
	Chr4 < Z	p-value = 1
	Chr5 < Z	p-value = 5.233e-13
	Macro < Z	p-value = 2.847e-05
	S0 > S1	p-value = 2.52e-14
	S1 > S2	p-value = 1.085e-08
dN/dS
	Chr4 < Z	p-value < 2.2e-16
	Chr5 < Z	p-value < 2.2e-16
	Macro < Z	p-value < 2.2e-16
	S0 < S1	p-value = 1.436e-10
	S1 < S2	p-value = 1.444e-14
intron SNP density
	Chr4 > Z	p-value < 2.2e-16
	Chr5 > Z	p-value < 2.2e-16
	Macro > Z	p-value < 2.2e-16
	S0 < S1	p-value = 0.0004947
	S1 < S2	p-value = 0.4114
intron distance
	Chr4 < Z	p-value < 2.2e-16
	Chr5 < Z	p-value < 2.2e-16
	Macro < Z	p-value < 2.2e-16
	S0 > S1	p-value = 4.13e-06
	S1 > S2	p-value = 0.03931
Fop	Chr4 < Z	p-value < 2.2e-16
	Chr5 < Z	p-value < 2.2e-16
	Macro < Z	p-value < 2.2e-16
	S0 < S1	p-value < 2.2e-16
	S1 < S2	p-value = 0.2811
CGi	Chr4 > Z	p-value < 2.2e-16
	Chr5 > Z	p-value < 2.2e-16
	Macro > Z	p-value < 2.2e-16
	S0 > S1	p-value < 2.2e-16
	S1 > S2	p-value = 1
GC3
	Chr4 > Z	p-value < 2.2e-16
	Chr5 > Z	p-value < 2.2e-16
	Macro > Z	p-value < 2.2e-16
	S0 > S1	p-value < 2.2e-16
	S1 > S2	p-value = 0.8708

## Sheet: dNdS ratio
	chromosome sets			evolutionary strata			P-value (wilcoxon rank sum single tail)
Common Name	macrochr	microchr	chrZ	S0	S1	S2	z > macro	S1 > S0	S2 > S1
Downy Woodpecker	0.118998	0.0922889	0.163426	0.118992	0.15313	0.187361	8.3116e-06	0.12346	0.116487
Brown Mesite	0.127392	0.101868	0.1734	0.130409	0.170795	0.185237	5.4901e-05	0.152216	0.179814
Barn Owl	0.130428	0.112961	0.164505	0.157249	0.16551	0.172819	0.00014904	0.239783	0.241506
White throated tinamou	0.113644	0.0939469	0.141746	0.135459	0.146233	0.132543	0.00026795	0.24526	0.735042
Mallard	0.114621	0.0979449	0.143406	0.105597	0.137024	0.164856	0.000486271	0.183389	0.0592962
Rifleman	0.129227	0.0929969	0.167646	0.139069	0.166005	0.173262	0.000578965	0.218224	0.599879
Rhinoceros Hornbill	0.12806	0.102443	0.164217	0.143871	0.153805	0.184037	0.000722961	0.268304	0.141128
Red Junglefowl	0.126574	0.10507	0.152919	0.129362	0.152801	0.156067	0.000874957	0.0639872	0.30505
Budgerigar	0.136001	0.108055	0.165401	0.139078	0.158269	0.183493	0.00108415	0.142197	0.070784
Speckled Mousebird	0.12266	0.0972357	0.158661	0.1077	0.136008	0.185676	0.00108976	0.211539	0.0330248
Medium Ground-finch	0.127829	0.0975983	0.166027	0.1246	0.157233	0.196179	0.00109593	0.301655	0.0410479
Zebra Finch	0.131369	0.099134	0.167932	0.131642	0.169782	0.182118	0.00130641	0.201065	0.0964862
Annas Hummingbird	0.131435	0.101184	0.159955	0.14417	0.159238	0.178456	0.00151841	0.14252	0.222696
Carmine Bee-eater	0.118425	0.0955157	0.145585	0.112579	0.132998	0.18314	0.00155573	0.154259	0.0247557
Peregrine Falcon	0.126652	0.106594	0.162328	0.123705	0.148771	0.19558	0.00208515	0.195318	0.0583867
White-tailed Tropicbird	0.124367	0.105734	0.154619	0.106145	0.153944	0.167562	0.00220124	0.06528	0.165396
American Crow	0.128664	0.0957369	0.172344	0.137818	0.165091	0.18324	0.00245658	0.381583	0.0433463
Kea	0.134466	0.108074	0.157191	0.124561	0.149671	0.18889	0.00341408	0.159181	0.0398845
Grey Crowned Crane	0.123444	0.105647	0.149571	0.114357	0.14084	0.159115	0.003505	0.111886	0.288924
Sunbittern	0.118014	0.100051	0.146196	0.126244	0.146873	0.14835	0.0058066	0.421158	0.269408
Cuckoo Roller	0.12334	0.102569	0.145418	0.11503	0.145597	0.154666	0.00607076	0.145516	0.248022
Crested Ibis	0.126494	0.105702	0.151735	0.12099	0.137853	0.211063	0.00663481	0.109581	0.0377077
Bar-tailebTrogon	0.11999	0.0985463	0.147636	0.11059	0.141353	0.185272	0.00735017	0.09302	0.059159
Common Cuckoo	0.131547	0.101213	0.156898	0.128257	0.154034	0.186494	0.00743624	0.10176	0.164811
Rock Pigeon	0.129419	0.0977509	0.162001	0.134535	0.156827	0.175854	0.0104528	0.128306	0.191558
Yellow-throated Sandgrouse	0.13884	0.109076	0.165059	0.143922	0.16732	0.185738	0.010896	0.165648	0.137467
Cormorant	0.129854	0.113129	0.144119	0.126277	0.136047	0.16688	0.0111515	0.241099	0.0907212
Chimney Swift	0.129885	0.101506	0.156625	0.140386	0.149505	0.189362	0.0113021	0.229577	0.335272
Red-legged Seriema	0.130096	0.111859	0.153211	0.116714	0.159331	0.170756	0.0115076	0.112126	0.231099
Golden-collared Manakin	0.135057	0.0936692	0.167561	0.129012	0.158426	0.200292	0.0121447	0.282768	0.032848
Great Crested Grebe	0.125313	0.106493	0.144586	0.121486	0.144474	0.151512	0.0135619	0.148375	0.140468
Hoatzin	0.134156	0.114456	0.159043	0.119499	0.153316	0.176819	0.0354608	0.0757152	0.128398
Dalmatian Pelican	0.133832	0.114725	0.149817	0.120092	0.143942	0.189732	0.0404678	0.123975	0.0243786
Ostrich	0.127329	0.106015	0.139946	0.137653	0.139628	0.135246	0.047658	0.550585	0.456415
Killdeer	0.120007	0.101927	0.142353	0.1064	0.138399	0.146003	0.0667472	0.104835	0.275886
Chuck-wills-widow	0.13214	0.109624	0.143286	0.116936	0.138564	0.174498	0.0965497	0.164863	0.0606027
Houbara Bustard	0.12797	0.105269	0.139468	0.111083	0.133925	0.167519	0.103805	0.164259	0.0631385
Red-crested Turaco	0.126815	0.10631	0.139687	0.121645	0.148568	0.146002	0.114932	0.091762	0.262753
Northern Fulmar	0.129694	0.109945	0.141933	0.104889	0.121878	0.163584	0.136991	0.235861	0.0240569
Turkey Vulture	0.132879	0.117931	0.141548	0.107528	0.141347	0.169301	0.162316	0.0953349	0.266734
Little Egret	0.124106	0.109203	0.13424	0.108726	0.122832	0.1536	0.24537	0.209354	0.104062
American Flamingo	0.128715	0.108704	0.128569	0.105866	0.115614	0.148711	0.248198	0.268661	0.0433419
Emperor Penguin	0.128507	0.111615	0.131277	0.0983692	0.123224	0.151803	0.249197	0.135471	0.094733
Adelie Penguin	0.129381	0.11412	0.133241	0.106794	0.125077	0.163631	0.287818	0.171904	0.121971
Red-throated Loon	0.128053	0.10932	0.127083	0.0942935	0.121164	0.153572	0.368276	0.140165	0.122208

## Sheet: dN
	chromosome sets			evolutionary strata			P-value (wilcoxon rank sum single tail)
	macrochr	microchr	chrZ	S0	S1	S2	z > macro	S1 > S0	S2 > S1
Adelie Penguin	0.019035	0.018323	0.0214425	0.019944	0.020424	0.023658	0.124378	0.525661	0.256752
American Crow	0.036975	0.039442	0.043542	0.0354135	0.0381175	0.046582	0.0532857	0.386083	0.198592
American Flamingo	0.018006	0.0170135	0.020521	0.020337	0.018749	0.0236755	0.126643	0.632683	0.0715654
Annas Hummingbird	0.03313	0.033432	0.0389715	0.034872	0.03912	0.0405385	0.00449122	0.336411	0.461682
Barn Owl	0.023593	0.021756	0.032901	0.034165	0.033673	0.0344945	1.33561e-05	0.490306	0.475029
Bar-tailebTrogon	0.0283785	0.027278	0.032774	0.028465	0.031726	0.036064	0.0437348	0.250792	0.18873
Brown Mesite	0.02554	0.024871	0.0355325	0.034026	0.037447	0.035285	5.4108e-05	0.355953	0.401184
Budgerigar	0.031519	0.032972	0.039434	0.035581	0.038755	0.043817	0.000973848	0.261283	0.25095
Carmine Bee-eater	0.032296	0.031809	0.0394155	0.0329505	0.0384485	0.040885	0.0277919	0.28414	0.129375
Chimney Swift	0.029142	0.0303295	0.03429	0.031265	0.033103	0.0359795	0.00597527	0.441261	0.514585
Chuck-wills-widow	0.02311	0.022198	0.0279775	0.0224	0.024129	0.030024	0.0336055	0.352692	0.313808
Common Cuckoo	0.028159	0.027578	0.034933	0.029666	0.035326	0.036153	0.00240862	0.17063	0.452147
Cormorant	0.023435	0.022999	0.030471	0.02746	0.0273825	0.032463	0.000981865	0.465043	0.191482
Crested Ibis	0.019263	0.018988	0.025446	0.0235655	0.0247005	0.028358	0.00130926	0.329721	0.0714531
Cuckoo Roller	0.0229775	0.022459	0.0267305	0.026451	0.026634	0.028771	0.01872	0.387198	0.347806
Dalmatian Pelican	0.020966	0.019758	0.0256575	0.0218595	0.0246925	0.0291785	0.0179141	0.256679	0.0381286
Downy Woodpecker	0.035758	0.038598	0.0418535	0.033792	0.037856	0.042643	0.0213366	0.242901	0.431123
Emperor Penguin	0.018101	0.017231	0.021262	0.019016	0.0201745	0.023635	0.103728	0.475183	0.192957
Golden-collared Manakin	0.0360545	0.03861	0.040921	0.035653	0.037157	0.044031	0.0646213	0.344687	0.277877
Great Crested Grebe	0.021076	0.019286	0.0256995	0.023402	0.025512	0.029971	0.00977682	0.308414	0.19451
Grey Crowned Crane	0.01951	0.018501	0.025139	0.026429	0.025784	0.025653	0.00155998	0.344445	0.465091
Hoatzin	0.024169	0.023458	0.0288595	0.02501	0.028167	0.0306175	0.0277741	0.296088	0.249958
Houbara Bustard	0.022226	0.021503	0.0255525	0.020952	0.022222	0.028284	0.125158	0.48576	0.103142
Kea	0.029	0.029009	0.035437	0.028592	0.033731	0.0394255	0.00196605	0.290707	0.138003
Killdeer	0.019511	0.0180145	0.0240345	0.022837	0.024281	0.024355	0.0281189	0.371365	0.522732
Little Egret	0.021421	0.021466	0.0254215	0.0241825	0.024229	0.027025	0.105124	0.348419	0.255114
Mallard	0.023136	0.0225535	0.0305675	0.027889	0.026101	0.03372	0.00115998	0.565733	0.118157
Medium Ground-finch	0.041751	0.0475005	0.0443165	0.035934	0.0392755	0.0487155	0.22295	0.271936	0.15435
Northern Fulmar	0.01876	0.0175405	0.0227995	0.020056	0.0203175	0.0256025	0.0485019	0.535005	0.0429565
Ostrich	0.0142855	0.0129035	0.0144075	0.0150365	0.015871	0.0129605	0.106272	0.481138	0.554939
Peregrine Falcon	0.0240325	0.0229005	0.03154	0.027478	0.03056	0.0354295	0.00044016	0.328815	0.173541
Red Junglefowl	0.030174	0.02878	0.038148	0.03234	0.0380755	0.039225	0.000351713	0.228909	0.209586
Red-crested Turaco	0.022611	0.021824	0.025562	0.023564	0.024593	0.0278725	0.113032	0.299587	0.365071
Red-legged Seriema	0.021291	0.019626	0.028362	0.025001	0.028075	0.031655	0.00456747	0.267006	0.30814
Red-throated Loon	0.019175	0.017472	0.021077	0.019305	0.019265	0.024013	0.21056	0.437095	0.231537
Rhinoceros Hornbill	0.0296285	0.029562	0.033797	0.033797	0.031611	0.035063	0.0293404	0.42294	0.214431
Rifleman	0.034576	0.037239	0.042422	0.0352065	0.038819	0.0443005	0.0037153	0.347359	0.484316
Rock Pigeon	0.026399	0.0276705	0.030238	0.028302	0.030753	0.0314885	0.0431744	0.241646	0.600074
Speckled Mousebird	0.030551	0.029299	0.038861	0.036129	0.0358385	0.041902	0.00273684	0.42516	0.0858905
Sunbittern	0.025516	0.02629	0.030468	0.028958	0.030134	0.030545	0.00485654	0.547504	0.402232
Turkey Vulture	0.0187295	0.018232	0.0217865	0.020532	0.022026	0.026723	0.0133181	0.242427	0.208673
White throated tinamou	0.024789	0.0237755	0.027706	0.027186	0.027982	0.02968	0.00518925	0.367511	0.290784
White-tailed Tropicbird	0.0204055	0.01899	0.02482	0.022634	0.024969	0.0259995	0.000729677	0.180082	0.408177
Yellow-throated Sandgrouse	0.023982	0.0233705	0.029569	0.0251955	0.026433	0.0317215	0.0107143	0.533931	0.17446
Zebra Finch	0.041722	0.0461155	0.0464115	0.0401765	0.046186	0.048709	0.0172998	0.167903	0.538737

## Sheet: dS
	chromosome sets			evolutionary strata			P-value (wilcoxon rank sum single tail)
	macrochr	microchr	chrZ	S0	S1	S2	z > macro	S0>S1	S1>S2
Downy Woodpecker	0.285844	0.393395	0.253099	0.282826	0.265734	0.23414	0.999995	0.757695	0.569492
Carmine Bee-eater	0.259234	0.326543	0.243928	0.259738	0.255703	0.218414	0.974981	0.716531	0.870968
Rhinoceros Hornbill	0.22331	0.28723	0.208165	0.219708	0.21638	0.183511	0.971529	0.577817	0.786045
Bar-tailebTrogon	0.226895	0.268257	0.215418	0.243763	0.227101	0.194539	0.875228	0.749833	0.811711
Cuckoo Roller	0.179501	0.212318	0.177094	0.195857	0.182792	0.156558	0.638217	0.613503	0.652751
Speckled Mousebird	0.240025	0.295607	0.237323	0.253664	0.23908	0.227507	0.642913	0.575565	0.914353
Barn Owl	0.170751	0.181986	0.175992	0.193939	0.183357	0.161627	0.0366486	0.510469	0.525611
Turkey Vulture	0.133997	0.145923	0.147033	0.162281	0.144339	0.147884	0.000848154	0.758194	0.791941
Red-legged Seriema	0.156927	0.165191	0.160243	0.176116	0.16571	0.13963	0.113096	0.73364	0.692445
Peregrine Falcon	0.181771	0.197984	0.189239	0.205103	0.19814	0.168793	0.0397687	0.671797	0.826821
Budgerigar	0.221474	0.281787	0.230521	0.2494	0.234647	0.215493	0.134779	0.739251	0.749496
Kea	0.206364	0.259956	0.211991	0.235466	0.214932	0.194203	0.193415	0.709877	0.86232
Rifleman	0.255527	0.389626	0.25615	0.259472	0.258092	0.24528	0.589551	0.65335	0.516365
Golden-collared Manakin	0.250052	0.397008	0.236642	0.244988	0.244777	0.214517	0.897763	0.655942	0.722603
American Crow	0.26673	0.408458	0.251806	0.262138	0.258722	0.223961	0.980958	0.614561	0.801801
Zebra Finch	0.297413	0.443553	0.2826	0.292905	0.293075	0.260323	0.944822	0.832525	0.461831
Medium Ground-finch	0.306696	0.46739	0.273068	0.276056	0.279274	0.255775	0.999984	0.728632	0.845983
White-tailed Tropicbird	0.157622	0.169301	0.16207	0.180682	0.162012	0.147734	0.192112	0.820418	0.592496
Sunbittern	0.208175	0.245857	0.212313	0.221541	0.212313	0.200393	0.205896	0.453396	0.598438
Red-throated Loon	0.144265	0.153868	0.152973	0.181331	0.155033	0.131812	0.0151013	0.563614	0.768918
Emperor Penguin	0.135771	0.147813	0.142322	0.165443	0.144406	0.121141	0.0567761	0.525505	0.807437
Adelie Penguin	0.13893	0.150987	0.145738	0.169183	0.149181	0.125657	0.0521383	0.475041	0.743714
Northern Fulmar	0.13785	0.148168	0.146191	0.172805	0.151183	0.123884	0.0236047	0.465738	0.957184
Cormorant	0.171657	0.187988	0.181359	0.192691	0.184099	0.162397	0.0221459	0.535654	0.80892
Crested Ibis	0.147741	0.167012	0.163251	0.178747	0.164163	0.143105	0.00659761	0.670922	0.928772
Little Egret	0.165986	0.185829	0.175703	0.192412	0.180521	0.157112	0.029831	0.652248	0.745357
Dalmatian Pelican	0.152251	0.166964	0.16182	0.185252	0.161967	0.153164	0.0211749	0.743952	0.962006
Killdeer	0.15587	0.172245	0.165322	0.190474	0.170806	0.14612	0.0517053	0.629319	0.477866
Grey Crowned Crane	0.152825	0.168913	0.162275	0.186736	0.167239	0.146258	0.0272109	0.656267	0.535554
Hoatzin	0.175346	0.197992	0.176774	0.186528	0.179001	0.164146	0.359791	0.704532	0.750508
Red-crested Turaco	0.171626	0.19771	0.177357	0.199532	0.184617	0.156805	0.118785	0.701067	0.635555
Houbara Bustard	0.167935	0.192578	0.170837	0.196575	0.1703	0.156283	0.341546	0.514989	0.897134
Common Cuckoo	0.20818	0.260063	0.213298	0.239286	0.227377	0.191998	0.18545	0.829833	0.548438
Chuck-wills-widow	0.170839	0.194593	0.171844	0.186676	0.182031	0.157113	0.223704	0.648026	0.686755
Annas Hummingbird	0.240915	0.310281	0.242924	0.25901	0.245244	0.222237	0.46224	0.664207	0.538883
Chimney Swift	0.216165	0.29674	0.217858	0.232436	0.224239	0.197909	0.278724	0.559433	0.485998
American Flamingo	0.134661	0.150803	0.13836	0.155888	0.139799	0.118889	0.0855188	0.368031	0.928651
Great Crested Grebe	0.161149	0.178516	0.166292	0.188677	0.169983	0.143933	0.192113	0.692254	0.805953
Rock Pigeon	0.193977	0.268287	0.19331	0.211465	0.201305	0.174035	0.735665	0.758901	0.400486
Yellow-throated Sandgrouse	0.166382	0.202867	0.170817	0.187656	0.170864	0.157514	0.188711	0.466797	0.825939
Brown Mesite	0.192167	0.234043	0.199143	0.213902	0.200896	0.184556	0.206766	0.64482	0.599449
Mallard	0.193567	0.208216	0.19675	0.232007	0.201842	0.181047	0.275928	0.434953	0.882144
Red Junglefowl	0.231383	0.264925	0.246521	0.257169	0.246646	0.232334	0.00843605	0.771592	0.790819
White throated tinamou	0.207753	0.22756	0.204089	0.200321	0.190725	0.231566	0.580635	0.633335	0.709872
Ostrich	0.106592	0.115317	0.103037	0.101109	0.10498	0.113816	0.469824	0.519804	0.445814
