# Supplementary material for: Temporal genomic evolution of bird sex chromosomes
Source: BMC Evol Biol. 2014 Dec 12;14:250. doi: 10.1186/s12862-014-0250-8 (PMC4272511; doi:10.1186/s12862-014-0250-8)
Supplement: Additional file 4: Table S3. — Enriched Gene Ontology terms of fast-evolving genes. We show enriched GO terms for candidate genes undergoing positive selection on different chromosome sets. P-values of hypergeometric test and descriptions of GO terms were shown. [file 12862_2014_250_MOESM4_ESM.xlsx]

## Sheet: chrZ
GO-ID	p-value	Description	Genes in test set
42562	0.00053421	hormone binding	ENSGALT00000024182|ENSGALT00000023973|ENSGALT00000028093|ENSGALT00000039164
16638	0.00060644	oxidoreductase activity, acting on the CH-NH2 group of donors	ENSGALT00000006867|ENSGALT00000008520|ENSGALT00000038351
9069	0.0006975	serine family amino acid metabolic process	ENSGALT00000024496|ENSGALT00000003718|ENSGALT00000007151|ENSGALT00000038351
4924	0.00070967	oncostatin-M receptor activity	ENSGALT00000005924|ENSGALT00000023728
4923	0.00070967	leukemia inhibitory factor receptor activity	ENSGALT00000005924|ENSGALT00000023728
4897	0.00070967	ciliary neurotrophic factor receptor activity	ENSGALT00000005924|ENSGALT00000023728
70120	0.00070967	ciliary neurotrophic factor-mediated signaling pathway	ENSGALT00000005924|ENSGALT00000023728
48861	0.00070967	leukemia inhibitory factor signaling pathway	ENSGALT00000005924|ENSGALT00000023728
5127	0.00070967	ciliary neurotrophic factor receptor binding	ENSGALT00000005924|ENSGALT00000023728
15254	0.00070967	glycerol channel activity	ENSGALT00000003868|ENSGALT00000003866
44087	0.00081601	regulation of cellular component biogenesis	ENSGALT00000023732|ENSGALT00000008552|ENSGALT00000000369|ENSGALT00000016514|ENSGALT00000023926|ENSGALT00000002845|ENSGALT00000000296|ENSGALT00000025364
17046	0.00095126	peptide hormone binding	ENSGALT00000024182|ENSGALT00000023973|ENSGALT00000039164
8318	0.0020915	protein prenyltransferase activity	ENSGALT00000024838|ENSGALT00000024385
18342	0.0020915	protein prenylation	ENSGALT00000024838|ENSGALT00000024385
15168	0.0020915	glycerol transmembrane transporter activity	ENSGALT00000003868|ENSGALT00000003866
15166	0.0020915	polyol transmembrane transporter activity	ENSGALT00000003868|ENSGALT00000003866
97354	0.0020915	prenylation	ENSGALT00000024838|ENSGALT00000024385
15793	0.0020915	glycerol transport	ENSGALT00000003868|ENSGALT00000003866
15665	0.0020915	alcohol transmembrane transporter activity	ENSGALT00000003868|ENSGALT00000003866
51493	0.0021248	regulation of cytoskeleton organization	ENSGALT00000023732|ENSGALT00000023748|ENSGALT00000000369|ENSGALT00000016514|ENSGALT00000023926|ENSGALT00000002845|ENSGALT00000000296
51495	0.0034457	positive regulation of cytoskeleton organization	ENSGALT00000023732|ENSGALT00000023926|ENSGALT00000002845|ENSGALT00000000296
10810	0.0034457	regulation of cell-substrate adhesion	ENSGALT00000005914|ENSGALT00000000369|ENSGALT00000002845|ENSGALT00000023868
1952	0.0034531	regulation of cell-matrix adhesion	ENSGALT00000000369|ENSGALT00000002845|ENSGALT00000023868
32273	0.0034531	positive regulation of protein polymerization	ENSGALT00000023732|ENSGALT00000023926|ENSGALT00000000296
32956	0.003972	regulation of actin cytoskeleton organization	ENSGALT00000023732|ENSGALT00000000369|ENSGALT00000016514|ENSGALT00000023926|ENSGALT00000002845
32970	0.003972	regulation of actin filament-based process	ENSGALT00000023732|ENSGALT00000000369|ENSGALT00000016514|ENSGALT00000023926|ENSGALT00000002845
32271	0.0040176	regulation of protein polymerization	ENSGALT00000023732|ENSGALT00000016514|ENSGALT00000023926|ENSGALT00000000296
70293	0.0041094	renal absorption	ENSGALT00000003868|ENSGALT00000003866
70295	0.0041094	renal water absorption	ENSGALT00000003868|ENSGALT00000003866
30215	0.0041094	semaphorin receptor binding	ENSGALT00000003608|ENSGALT00000017396
5579	0.0041094	membrane attack complex	ENSGALT00000023956|ENSGALT00000023947
1941	0.0041094	postsynaptic membrane organization	ENSGALT00000005897|ENSGALT00000025364
15791	0.0041094	polyol transport	ENSGALT00000003868|ENSGALT00000003866
31225	0.0044015	anchored to membrane	ENSGALT00000020607|ENSGALT00000000369|ENSGALT00000037774
30155	0.0046655	regulation of cell adhesion	ENSGALT00000032807|ENSGALT00000005914|ENSGALT00000000369|ENSGALT00000002845|ENSGALT00000000296|ENSGALT00000023868
6928	0.005628	cellular component movement	ENSGALT00000008725|ENSGALT00000005897|ENSGALT00000032807|ENSGALT00000023926|ENSGALT00000037566|ENSGALT00000029706|ENSGALT00000023766|ENSGALT00000000296|ENSGALT00000003608|ENSGALT00000009323|ENSGALT00000016548|ENSGALT00000020555
45785	0.00611	positive regulation of cell adhesion	ENSGALT00000032807|ENSGALT00000005914|ENSGALT00000002845|ENSGALT00000000296
16641	0.0067288	oxidoreductase activity, acting on the CH-NH2 group of donors, oxygen as acceptor	ENSGALT00000006867|ENSGALT00000008520
3097	0.0067288	renal water transport	ENSGALT00000003868|ENSGALT00000003866
34385	0.0067288	triglyceride-rich lipoprotein particle	ENSGALT00000034683|ENSGALT00000037774
34361	0.0067288	very-low-density lipoprotein particle	ENSGALT00000034683|ENSGALT00000037774
46930	0.0069422	pore complex	ENSGALT00000023956|ENSGALT00000023725|ENSGALT00000005842|ENSGALT00000023947
7167	0.0074584	enzyme linked receptor protein signaling pathway	ENSGALT00000023732|ENSGALT00000023973|ENSGALT00000032807|ENSGALT00000020607|ENSGALT00000000369|ENSGALT00000005924|ENSGALT00000002845|ENSGALT00000023728|ENSGALT00000039164
32886	0.0098781	regulation of microtubule-based process	ENSGALT00000008619|ENSGALT00000023748|ENSGALT00000000369|ENSGALT00000000296
4889	0.0099165	acetylcholine-activated cation-selective channel activity	ENSGALT00000024820|ENSGALT00000037792
4659	0.0099165	prenyltransferase activity	ENSGALT00000024838|ENSGALT00000024385
3091	0.0099165	renal water homeostasis	ENSGALT00000003868|ENSGALT00000003866
7017	0.0099704	microtubule-based process	ENSGALT00000008619|ENSGALT00000023748|ENSGALT00000023766|ENSGALT00000000296|ENSGALT00000009323|ENSGALT00000016548|ENSGALT00000034480|ENSGALT00000020555

## Sheet: macrochr
GO-ID	p-value	Description	Genes in test set
22610	2.4581e-05	biological adhesion	ENSGALT00000017821|ENSGALT00000023646|ENSGALT00000009887|ENSGALT00000023354|ENSGALT00000004355|ENSGALT00000015779|ENSGALT00000014236|ENSGALT00000038569|ENSGALT00000004357|ENSGALT00000039758|ENSGALT00000027540|ENSGALT00000026665|ENSGALT00000008513|ENSGALT00000027130|ENSGALT00000023294|ENSGALT00000025702|ENSGALT00000008112|ENSGALT00000024417|ENSGALT00000040293|ENSGALT00000018111|ENSGALT00000013164|…
7155	3.5497e-05	cell adhesion	ENSGALT00000017821|ENSGALT00000023646|ENSGALT00000009887|ENSGALT00000023354|ENSGALT00000004355|ENSGALT00000015779|ENSGALT00000014236|ENSGALT00000038569|ENSGALT00000004357|ENSGALT00000039758|ENSGALT00000027540|ENSGALT00000026665|ENSGALT00000008513|ENSGALT00000027130|ENSGALT00000023294|ENSGALT00000025702|ENSGALT00000008112|ENSGALT00000024417|ENSGALT00000040293|ENSGALT00000018111|ENSGALT00000013164|…
16787	0.00014084	hydrolase activity	ENSGALT00000008461|ENSGALT00000015115|ENSGALT00000017367|ENSGALT00000011108|ENSGALT00000016793|ENSGALT00000023686|ENSGALT00000030478|ENSGALT00000004359|ENSGALT00000037512|ENSGALT00000018072|ENSGALT00000013141|ENSGALT00000037728|ENSGALT00000008560|ENSGALT00000015253|ENSGALT00000009649|ENSGALT00000018079|ENSGALT00000017274|ENSGALT00000010667|ENSGALT00000026043|ENSGALT00000019329|ENSGALT00000010970|…
22602	0.00020062	ovulation cycle process	ENSGALT00000027040|ENSGALT00000019952|ENSGALT00000016756|ENSGALT00000025465|ENSGALT00000003119|ENSGALT00000026327|ENSGALT00000027873|ENSGALT00000004359|ENSGALT00000037439|ENSGALT00000022562|ENSGALT00000015518|ENSGALT00000036785|ENSGALT00000006519|ENSGALT00000009189|ENSGALT00000016831|ENSGALT00000014813|ENSGALT00000023294|ENSGALT00000037707|ENSGALT00000018111
6508	0.00021198	proteolysis	ENSGALT00000027073|ENSGALT00000015466|ENSGALT00000015779|ENSGALT00000027171|ENSGALT00000004359|ENSGALT00000039549|ENSGALT00000037512|ENSGALT00000037728|ENSGALT00000015253|ENSGALT00000017274|ENSGALT00000027919|ENSGALT00000037286|ENSGALT00000038797|ENSGALT00000025489|ENSGALT00000040107|ENSGALT00000021808|ENSGALT00000023229|ENSGALT00000015270|ENSGALT00000024744|ENSGALT00000021310|ENSGALT00000038643|…
8237	0.00030716	metallopeptidase activity	ENSGALT00000013473|ENSGALT00000018560|ENSGALT00000027763|ENSGALT00000027762|ENSGALT00000005445|ENSGALT00000015156|ENSGALT00000011059|ENSGALT00000015779|ENSGALT00000027769|ENSGALT00000038444|ENSGALT00000038567|ENSGALT00000039549|ENSGALT00000017659|ENSGALT00000040298|ENSGALT00000024481|ENSGALT00000011482|ENSGALT00000031606|ENSGALT00000018988|ENSGALT00000007146|ENSGALT00000015593|ENSGALT00000016210|…
42578	0.00034504	phosphoric ester hydrolase activity	ENSGALT00000008461|ENSGALT00000010225|ENSGALT00000022311|ENSGALT00000008018|ENSGALT00000000973|ENSGALT00000014581|ENSGALT00000027452|ENSGALT00000040547|ENSGALT00000012271|ENSGALT00000038566|ENSGALT00000007893|ENSGALT00000026662|ENSGALT00000023984|ENSGALT00000018348|ENSGALT00000027648|ENSGALT00000020647|ENSGALT00000026552|ENSGALT00000014439|ENSGALT00000015021|ENSGALT00000023410|ENSGALT00000022595|…
35589	0.00034712	G-protein coupled purinergic nucleotide receptor signaling pathway	ENSGALT00000032424|ENSGALT00000006540|ENSGALT00000016901|ENSGALT00000003126|ENSGALT00000008892|ENSGALT00000027271|ENSGALT00000027463|ENSGALT00000036526|ENSGALT00000006538|ENSGALT00000030690|ENSGALT00000019739|ENSGALT00000032951|ENSGALT00000016875|ENSGALT00000023341
1608	0.00034712	G-protein coupled nucleotide receptor activity	ENSGALT00000032424|ENSGALT00000006540|ENSGALT00000016901|ENSGALT00000003126|ENSGALT00000008892|ENSGALT00000027271|ENSGALT00000027463|ENSGALT00000036526|ENSGALT00000006538|ENSGALT00000030690|ENSGALT00000019739|ENSGALT00000032951|ENSGALT00000016875|ENSGALT00000023341
45028	0.00034712	G-protein coupled purinergic nucleotide receptor activity	ENSGALT00000032424|ENSGALT00000006540|ENSGALT00000016901|ENSGALT00000003126|ENSGALT00000008892|ENSGALT00000027271|ENSGALT00000027463|ENSGALT00000036526|ENSGALT00000006538|ENSGALT00000030690|ENSGALT00000019739|ENSGALT00000032951|ENSGALT00000016875|ENSGALT00000023341
16021	0.000455	integral to membrane	ENSGALT00000015112|ENSGALT00000023686|ENSGALT00000019315|ENSGALT00000019120|ENSGALT00000014634|ENSGALT00000004355|ENSGALT00000008364|ENSGALT00000024610|ENSGALT00000039758|ENSGALT00000024837|ENSGALT00000016390|ENSGALT00000023783|ENSGALT00000015254|ENSGALT00000018079|ENSGALT00000019118|ENSGALT00000024417|ENSGALT00000021527|ENSGALT00000023671|ENSGALT00000018117|ENSGALT00000018216|ENSGALT00000023574|…
42698	0.00047139	ovulation cycle	ENSGALT00000027040|ENSGALT00000019952|ENSGALT00000016756|ENSGALT00000025465|ENSGALT00000003119|ENSGALT00000026327|ENSGALT00000027873|ENSGALT00000004359|ENSGALT00000037439|ENSGALT00000022562|ENSGALT00000015518|ENSGALT00000036785|ENSGALT00000006519|ENSGALT00000009189|ENSGALT00000016831|ENSGALT00000014813|ENSGALT00000023294|ENSGALT00000037707|ENSGALT00000018111
30695	0.00076358	GTPase regulator activity	ENSGALT00000037058|ENSGALT00000003431|ENSGALT00000032601|ENSGALT00000018401|ENSGALT00000008721|ENSGALT00000006794|ENSGALT00000026624|ENSGALT00000017962|ENSGALT00000027169|ENSGALT00000010562|ENSGALT00000023294|ENSGALT00000013698|ENSGALT00000007577|ENSGALT00000011341|ENSGALT00000009401|ENSGALT00000016033|ENSGALT00000036901|ENSGALT00000034231|ENSGALT00000027361|ENSGALT00000027929|ENSGALT00000000963|…
61039	0.00076675	ovum-producing ovary development	ENSGALT00000027040|ENSGALT00000019952|ENSGALT00000016756|ENSGALT00000025465|ENSGALT00000003119|ENSGALT00000026327|ENSGALT00000027873|ENSGALT00000004359|ENSGALT00000037439|ENSGALT00000022562|ENSGALT00000015518|ENSGALT00000036785|ENSGALT00000016831|ENSGALT00000009189|ENSGALT00000014813|ENSGALT00000023294|ENSGALT00000018111
55085	0.00077997	transmembrane transport	ENSGALT00000015112|ENSGALT00000027786|ENSGALT00000023686|ENSGALT00000020957|ENSGALT00000019315|ENSGALT00000008364|ENSGALT00000019835|ENSGALT00000025883|ENSGALT00000018510|ENSGALT00000026125|ENSGALT00000003842|ENSGALT00000015254|ENSGALT00000014571|ENSGALT00000018079|ENSGALT00000036985|ENSGALT00000016589|ENSGALT00000016963|ENSGALT00000022653|ENSGALT00000027501|ENSGALT00000026922|ENSGALT00000011797|…
776	0.00083015	kinetochore	ENSGALT00000016808|ENSGALT00000032994|ENSGALT00000016017|ENSGALT00000017724|ENSGALT00000005446|ENSGALT00000002511|ENSGALT00000040355|ENSGALT00000027144|ENSGALT00000022497|ENSGALT00000013882|ENSGALT00000040518|ENSGALT00000006981|ENSGALT00000019518|ENSGALT00000019519|ENSGALT00000031170|ENSGALT00000015167|ENSGALT00000038479|ENSGALT00000036444|ENSGALT00000020821|ENSGALT00000038607|ENSGALT00000013401|…
70011	0.00084342	peptidase activity, acting on L-amino acid peptides	ENSGALT00000027073|ENSGALT00000015779|ENSGALT00000039549|ENSGALT00000037512|ENSGALT00000015253|ENSGALT00000027919|ENSGALT00000037286|ENSGALT00000015270|ENSGALT00000021310|ENSGALT00000038643|ENSGALT00000017959|ENSGALT00000010676|ENSGALT00000018595|ENSGALT00000019733|ENSGALT00000013473|ENSGALT00000032088|ENSGALT00000014759|ENSGALT00000027763|ENSGALT00000027762|ENSGALT00000003977|ENSGALT00000027769|…
31224	0.00092512	intrinsic to membrane	ENSGALT00000015112|ENSGALT00000023686|ENSGALT00000019315|ENSGALT00000019120|ENSGALT00000014634|ENSGALT00000004355|ENSGALT00000008364|ENSGALT00000024610|ENSGALT00000039758|ENSGALT00000024837|ENSGALT00000016390|ENSGALT00000023783|ENSGALT00000015254|ENSGALT00000018079|ENSGALT00000019118|ENSGALT00000024417|ENSGALT00000021527|ENSGALT00000023671|ENSGALT00000018117|ENSGALT00000010877|ENSGALT00000018216|…
48869	0.001232	cellular developmental process	ENSGALT00000007846|ENSGALT00000019312|ENSGALT00000037319|ENSGALT00000021228|ENSGALT00000015119|ENSGALT00000014634|ENSGALT00000020263|ENSGALT00000015262|ENSGALT00000004357|ENSGALT00000003596|ENSGALT00000031528|ENSGALT00000027803|ENSGALT00000034428|ENSGALT00000010662|ENSGALT00000015255|ENSGALT00000023294|ENSGALT00000019118|ENSGALT00000013696|ENSGALT00000023884|ENSGALT00000020164|ENSGALT00000018111|…
8233	0.0012963	peptidase activity	ENSGALT00000027073|ENSGALT00000015779|ENSGALT00000039549|ENSGALT00000037512|ENSGALT00000015253|ENSGALT00000017274|ENSGALT00000027919|ENSGALT00000037286|ENSGALT00000015270|ENSGALT00000021310|ENSGALT00000038643|ENSGALT00000017959|ENSGALT00000010676|ENSGALT00000018595|ENSGALT00000019733|ENSGALT00000013473|ENSGALT00000032088|ENSGALT00000014759|ENSGALT00000040173|ENSGALT00000027763|ENSGALT00000027762|…
15075	0.0012982	ion transmembrane transporter activity	ENSGALT00000027786|ENSGALT00000027918|ENSGALT00000019315|ENSGALT00000023686|ENSGALT00000015305|ENSGALT00000008364|ENSGALT00000019835|ENSGALT00000006519|ENSGALT00000031528|ENSGALT00000015254|ENSGALT00000014571|ENSGALT00000036985|ENSGALT00000016589|ENSGALT00000021527|ENSGALT00000027501|ENSGALT00000026922|ENSGALT00000011797|ENSGALT00000012944|ENSGALT00000025488|ENSGALT00000012762|ENSGALT00000015076|…
8305	0.0014047	integrin complex	ENSGALT00000017193|ENSGALT00000019224|ENSGALT00000018170|ENSGALT00000014607|ENSGALT00000040167|ENSGALT00000012997|ENSGALT00000014236|ENSGALT00000015247|ENSGALT00000012144
16788	0.0016984	hydrolase activity, acting on ester bonds	ENSGALT00000008461|ENSGALT00000038717|ENSGALT00000000973|ENSGALT00000014581|ENSGALT00000021732|ENSGALT00000027452|ENSGALT00000015470|ENSGALT00000026662|ENSGALT00000012364|ENSGALT00000023984|ENSGALT00000037728|ENSGALT00000026552|ENSGALT00000023410|ENSGALT00000027919|ENSGALT00000010667|ENSGALT00000026043|ENSGALT00000019329|ENSGALT00000022178|ENSGALT00000037476|ENSGALT00000006194|ENSGALT00000019443|…
6261	0.0018429	DNA-dependent DNA replication	ENSGALT00000025338|ENSGALT00000013437|ENSGALT00000026909|ENSGALT00000027576|ENSGALT00000021064|ENSGALT00000038599|ENSGALT00000016720|ENSGALT00000025012|ENSGALT00000026316|ENSGALT00000005734|ENSGALT00000019983|ENSGALT00000026438|ENSGALT00000032744|ENSGALT00000016069|ENSGALT00000038766|ENSGALT00000012379|ENSGALT00000025761|ENSGALT00000020490
22857	0.0018526	transmembrane transporter activity	ENSGALT00000015112|ENSGALT00000027786|ENSGALT00000027918|ENSGALT00000019315|ENSGALT00000023686|ENSGALT00000015305|ENSGALT00000008364|ENSGALT00000019835|ENSGALT00000025883|ENSGALT00000026125|ENSGALT00000031528|ENSGALT00000003842|ENSGALT00000006519|ENSGALT00000015254|ENSGALT00000014571|ENSGALT00000018079|ENSGALT00000036985|ENSGALT00000016589|ENSGALT00000022653|ENSGALT00000016963|ENSGALT00000021527|…
60042	0.0023305	retina morphogenesis in camera-type eye	ENSGALT00000039795|ENSGALT00000023402|ENSGALT00000027043|ENSGALT00000004430|ENSGALT00000010702|ENSGALT00000014379|ENSGALT00000014690|ENSGALT00000013957|ENSGALT00000024685|ENSGALT00000018841
22891	0.002352	substrate-specific transmembrane transporter activity	ENSGALT00000027786|ENSGALT00000027918|ENSGALT00000019315|ENSGALT00000023686|ENSGALT00000015305|ENSGALT00000008364|ENSGALT00000019835|ENSGALT00000031528|ENSGALT00000006519|ENSGALT00000015254|ENSGALT00000014571|ENSGALT00000036985|ENSGALT00000016589|ENSGALT00000022653|ENSGALT00000021527|ENSGALT00000027501|ENSGALT00000011797|ENSGALT00000026922|ENSGALT00000020949|ENSGALT00000012944|ENSGALT00000025488|…
5509	0.0023668	calcium ion binding	ENSGALT00000016042|ENSGALT00000017160|ENSGALT00000014632|ENSGALT00000023354|ENSGALT00000004355|ENSGALT00000024146|ENSGALT00000025330|ENSGALT00000039758|ENSGALT00000040054|ENSGALT00000003596|ENSGALT00000026662|ENSGALT00000003842|ENSGALT00000017778|ENSGALT00000023294|ENSGALT00000018388|ENSGALT00000019118|ENSGALT00000009540|ENSGALT00000023908|ENSGALT00000026225|ENSGALT00000024417|ENSGALT00000026224|…
22892	0.0024603	substrate-specific transporter activity	ENSGALT00000018104|ENSGALT00000027918|ENSGALT00000023686|ENSGALT00000019315|ENSGALT00000008364|ENSGALT00000021125|ENSGALT00000031528|ENSGALT00000015254|ENSGALT00000034726|ENSGALT00000036985|ENSGALT00000021527|ENSGALT00000020949|ENSGALT00000015788|ENSGALT00000018117|ENSGALT00000015787|ENSGALT00000009336|ENSGALT00000027163|ENSGALT00000013756|ENSGALT00000009738|ENSGALT00000023779|ENSGALT00000016129|…
16020	0.0025792	membrane	ENSGALT00000018104|ENSGALT00000011108|ENSGALT00000023686|ENSGALT00000015261|ENSGALT00000024610|ENSGALT00000024837|ENSGALT00000016390|ENSGALT00000018510|ENSGALT00000015254|ENSGALT00000015255|ENSGALT00000018079|ENSGALT00000024417|ENSGALT00000023671|ENSGALT00000016784|ENSGALT00000018117|ENSGALT00000010877|ENSGALT00000015273|ENSGALT00000041124|ENSGALT00000006591|ENSGALT00000002583|ENSGALT00000030366|…
6796	0.0027499	phosphate-containing compound metabolic process	ENSGALT00000019319|ENSGALT00000019312|ENSGALT00000037319|ENSGALT00000018109|ENSGALT00000017268|ENSGALT00000016630|ENSGALT00000017267|ENSGALT00000002079|ENSGALT00000004357|ENSGALT00000011247|ENSGALT00000023783|ENSGALT00000014145|ENSGALT00000026553|ENSGALT00000017779|ENSGALT00000009749|ENSGALT00000026456|ENSGALT00000026043|ENSGALT00000019117|ENSGALT00000023980|ENSGALT00000023671|ENSGALT00000016788|…
6793	0.0027499	phosphorus metabolic process	ENSGALT00000019319|ENSGALT00000019312|ENSGALT00000037319|ENSGALT00000018109|ENSGALT00000017268|ENSGALT00000016630|ENSGALT00000017267|ENSGALT00000002079|ENSGALT00000004357|ENSGALT00000011247|ENSGALT00000023783|ENSGALT00000014145|ENSGALT00000026553|ENSGALT00000017779|ENSGALT00000009749|ENSGALT00000026456|ENSGALT00000026043|ENSGALT00000019117|ENSGALT00000023980|ENSGALT00000023671|ENSGALT00000016788|…
46872	0.0029545	metal ion binding	ENSGALT00000011822|ENSGALT00000014632|ENSGALT00000015119|ENSGALT00000014634|ENSGALT00000004355|ENSGALT00000024146|ENSGALT00000017268|ENSGALT00000017267|ENSGALT00000004359|ENSGALT00000003596|ENSGALT00000039758|ENSGALT00000018493|ENSGALT00000018210|ENSGALT00000015253|ENSGALT00000017274|ENSGALT00000027705|ENSGALT00000018388|ENSGALT00000019118|ENSGALT00000024417|ENSGALT00000010667|ENSGALT00000011621|…
43010	0.0030134	camera-type eye development	ENSGALT00000019952|ENSGALT00000010702|ENSGALT00000021228|ENSGALT00000027559|ENSGALT00000014215|ENSGALT00000024179|ENSGALT00000021894|ENSGALT00000008364|ENSGALT00000037439|ENSGALT00000001712|ENSGALT00000009626|ENSGALT00000026100|ENSGALT00000021648|ENSGALT00000010580|ENSGALT00000009189|ENSGALT00000034428|ENSGALT00000015255|ENSGALT00000016117|ENSGALT00000023884|ENSGALT00000037679|ENSGALT00000027043|…
30154	0.0034302	cell differentiation	ENSGALT00000007846|ENSGALT00000019312|ENSGALT00000037319|ENSGALT00000021228|ENSGALT00000015119|ENSGALT00000014634|ENSGALT00000020263|ENSGALT00000015262|ENSGALT00000004357|ENSGALT00000003596|ENSGALT00000031528|ENSGALT00000027803|ENSGALT00000034428|ENSGALT00000010662|ENSGALT00000015255|ENSGALT00000023294|ENSGALT00000019118|ENSGALT00000013696|ENSGALT00000023884|ENSGALT00000020164|ENSGALT00000018111|…
726	0.003616	non-recombinational repair	ENSGALT00000027230|ENSGALT00000019702|ENSGALT00000024169|ENSGALT00000019462|ENSGALT00000018729|ENSGALT00000026316
1901186	0.003616	positive regulation of ERBB signaling pathway	ENSGALT00000025167|ENSGALT00000019851|ENSGALT00000038138|ENSGALT00000014639|ENSGALT00000017657|ENSGALT00000018111
45742	0.003616	positive regulation of epidermal growth factor receptor signaling pathway	ENSGALT00000025167|ENSGALT00000019851|ENSGALT00000038138|ENSGALT00000014639|ENSGALT00000017657|ENSGALT00000018111
32559	0.0037228	adenyl ribonucleotide binding	ENSGALT00000016778|ENSGALT00000005721|ENSGALT00000019319|ENSGALT00000005829|ENSGALT00000037319|ENSGALT00000017367|ENSGALT00000018109|ENSGALT00000017268|ENSGALT00000016630|ENSGALT00000017267|ENSGALT00000026560|ENSGALT00000002079|ENSGALT00000030478|ENSGALT00000004357|ENSGALT00000011247|ENSGALT00000018072|ENSGALT00000023783|ENSGALT00000037512|ENSGALT00000013141|ENSGALT00000003842|ENSGALT00000018079|…
5083	0.0037397	small GTPase regulator activity	ENSGALT00000003431|ENSGALT00000018401|ENSGALT00000008721|ENSGALT00000026624|ENSGALT00000027169|ENSGALT00000010562|ENSGALT00000007577|ENSGALT00000011341|ENSGALT00000009401|ENSGALT00000016033|ENSGALT00000034231|ENSGALT00000027361|ENSGALT00000027929|ENSGALT00000000963|ENSGALT00000014624|ENSGALT00000010372|ENSGALT00000011404|ENSGALT00000004494|ENSGALT00000020133|ENSGALT00000019637|ENSGALT00000009552|…
4222	0.0037713	metalloendopeptidase activity	ENSGALT00000013473|ENSGALT00000027763|ENSGALT00000005445|ENSGALT00000027762|ENSGALT00000015156|ENSGALT00000038444|ENSGALT00000027769|ENSGALT00000038567|ENSGALT00000017659|ENSGALT00000024481|ENSGALT00000018988|ENSGALT00000031606|ENSGALT00000015593|ENSGALT00000006698|ENSGALT00000023764|ENSGALT00000017192|ENSGALT00000013089|ENSGALT00000016815|ENSGALT00000025465|ENSGALT00000039723|ENSGALT00000008855|…
48511	0.0038216	rhythmic process	ENSGALT00000038345|ENSGALT00000019952|ENSGALT00000016756|ENSGALT00000003601|ENSGALT00000004359|ENSGALT00000037439|ENSGALT00000015518|ENSGALT00000006519|ENSGALT00000009189|ENSGALT00000014813|ENSGALT00000023294|ENSGALT00000037707|ENSGALT00000018111|ENSGALT00000027040|ENSGALT00000003119|ENSGALT00000025465|ENSGALT00000008858|ENSGALT00000026327|ENSGALT00000027873|ENSGALT00000036585|ENSGALT00000022562|…
5215	0.0038408	transporter activity	ENSGALT00000018104|ENSGALT00000015112|ENSGALT00000027918|ENSGALT00000005062|ENSGALT00000023686|ENSGALT00000019315|ENSGALT00000008364|ENSGALT00000021125|ENSGALT00000018510|ENSGALT00000003842|ENSGALT00000031528|ENSGALT00000015254|ENSGALT00000034726|ENSGALT00000018079|ENSGALT00000036985|ENSGALT00000040392|ENSGALT00000021527|ENSGALT00000020949|ENSGALT00000015788|ENSGALT00000018117|ENSGALT00000015787|…
60589	0.0040619	nucleoside-triphosphatase regulator activity	ENSGALT00000037058|ENSGALT00000003431|ENSGALT00000032601|ENSGALT00000018401|ENSGALT00000008721|ENSGALT00000006794|ENSGALT00000026624|ENSGALT00000017962|ENSGALT00000027169|ENSGALT00000010562|ENSGALT00000023294|ENSGALT00000013698|ENSGALT00000007577|ENSGALT00000011341|ENSGALT00000009401|ENSGALT00000016033|ENSGALT00000036901|ENSGALT00000034231|ENSGALT00000027361|ENSGALT00000027929|ENSGALT00000000963|…
5524	0.0042215	ATP binding	ENSGALT00000016778|ENSGALT00000005721|ENSGALT00000019319|ENSGALT00000005829|ENSGALT00000037319|ENSGALT00000017367|ENSGALT00000018109|ENSGALT00000017268|ENSGALT00000016630|ENSGALT00000017267|ENSGALT00000026560|ENSGALT00000002079|ENSGALT00000030478|ENSGALT00000004357|ENSGALT00000011247|ENSGALT00000018072|ENSGALT00000023783|ENSGALT00000037512|ENSGALT00000013141|ENSGALT00000003842|ENSGALT00000018079|…
30234	0.004451	enzyme regulator activity	ENSGALT00000037058|ENSGALT00000003431|ENSGALT00000018401|ENSGALT00000006794|ENSGALT00000024146|ENSGALT00000015262|ENSGALT00000014639|ENSGALT00000018072|ENSGALT00000027169|ENSGALT00000017962|ENSGALT00000010562|ENSGALT00000023294|ENSGALT00000006250|ENSGALT00000013698|ENSGALT00000019118|ENSGALT00000007577|ENSGALT00000016823|ENSGALT00000026456|ENSGALT00000024419|ENSGALT00000018111|ENSGALT00000016033|…
43169	0.0047363	cation binding	ENSGALT00000011822|ENSGALT00000014632|ENSGALT00000015119|ENSGALT00000014634|ENSGALT00000004355|ENSGALT00000024146|ENSGALT00000017268|ENSGALT00000017267|ENSGALT00000004359|ENSGALT00000003596|ENSGALT00000039758|ENSGALT00000018493|ENSGALT00000018210|ENSGALT00000015253|ENSGALT00000017274|ENSGALT00000027705|ENSGALT00000018388|ENSGALT00000019118|ENSGALT00000024417|ENSGALT00000010667|ENSGALT00000011621|…
30554	0.0049968	adenyl nucleotide binding	ENSGALT00000016778|ENSGALT00000005721|ENSGALT00000019319|ENSGALT00000005829|ENSGALT00000037319|ENSGALT00000017367|ENSGALT00000018109|ENSGALT00000017268|ENSGALT00000016630|ENSGALT00000017267|ENSGALT00000026560|ENSGALT00000002079|ENSGALT00000030478|ENSGALT00000004357|ENSGALT00000011247|ENSGALT00000018072|ENSGALT00000023783|ENSGALT00000037512|ENSGALT00000013141|ENSGALT00000003842|ENSGALT00000018079|…
17147	0.0050201	Wnt-protein binding	ENSGALT00000018328|ENSGALT00000031605|ENSGALT00000017953|ENSGALT00000001315|ENSGALT00000025890|ENSGALT00000010488|ENSGALT00000025892|ENSGALT00000027873|ENSGALT00000018841
43167	0.0050989	ion binding	ENSGALT00000011822|ENSGALT00000014632|ENSGALT00000015119|ENSGALT00000014634|ENSGALT00000004355|ENSGALT00000024146|ENSGALT00000017268|ENSGALT00000017267|ENSGALT00000004359|ENSGALT00000003596|ENSGALT00000039758|ENSGALT00000018493|ENSGALT00000018210|ENSGALT00000015253|ENSGALT00000017274|ENSGALT00000027705|ENSGALT00000018388|ENSGALT00000019118|ENSGALT00000024417|ENSGALT00000010667|ENSGALT00000011621|…
35590	0.005167	purinergic nucleotide receptor signaling pathway	ENSGALT00000032424|ENSGALT00000006540|ENSGALT00000016901|ENSGALT00000003126|ENSGALT00000008892|ENSGALT00000027271|ENSGALT00000027463|ENSGALT00000036526|ENSGALT00000006538|ENSGALT00000030690|ENSGALT00000019739|ENSGALT00000032951|ENSGALT00000016875|ENSGALT00000023341
35588	0.005167	G-protein coupled purinergic receptor signaling pathway	ENSGALT00000032424|ENSGALT00000006540|ENSGALT00000016901|ENSGALT00000003126|ENSGALT00000008892|ENSGALT00000027271|ENSGALT00000027463|ENSGALT00000036526|ENSGALT00000006538|ENSGALT00000030690|ENSGALT00000019739|ENSGALT00000032951|ENSGALT00000016875|ENSGALT00000023341
16502	0.005167	nucleotide receptor activity	ENSGALT00000032424|ENSGALT00000006540|ENSGALT00000016901|ENSGALT00000003126|ENSGALT00000008892|ENSGALT00000027271|ENSGALT00000027463|ENSGALT00000036526|ENSGALT00000006538|ENSGALT00000030690|ENSGALT00000019739|ENSGALT00000032951|ENSGALT00000016875|ENSGALT00000023341
1614	0.005167	purinergic nucleotide receptor activity	ENSGALT00000032424|ENSGALT00000006540|ENSGALT00000016901|ENSGALT00000003126|ENSGALT00000008892|ENSGALT00000027271|ENSGALT00000027463|ENSGALT00000036526|ENSGALT00000006538|ENSGALT00000030690|ENSGALT00000019739|ENSGALT00000032951|ENSGALT00000016875|ENSGALT00000023341
5488	0.0059408	binding	ENSGALT00000018104|ENSGALT00000018105|ENSGALT00000005062|ENSGALT00000016793|ENSGALT00000018109|ENSGALT00000015262|ENSGALT00000024837|ENSGALT00000015253|ENSGALT00000010662|ENSGALT00000015255|ENSGALT00000018518|ENSGALT00000014935|ENSGALT00000009749|ENSGALT00000024417|ENSGALT00000010667|ENSGALT00000023884|ENSGALT00000018112|ENSGALT00000024419|ENSGALT00000018111|ENSGALT00000016788|ENSGALT00000016784|…		ALT00000018481|ENSGALT00000025898|ENSGALT00000030209|ENSGALT00000018869|ENSGALT00000031736|ENSGALT00000024766|ENSGALT00000018484|ENSGALT00000018863|ENSGALT00000025890|ENSGALT00000025023|ENSGALT00000025892|ENSGALT00000012717|ENSGALT00000038283|ENSGALT00000025027|ENSGALT00000012719|ENSGALT00000038276|ENSGALT00000032460|ENSGALT00000004569|ENSGALT00000031027|ENSGALT00000030205|ENSGALT00000025477|ENSG…
8585	0.0062613	female gonad development	ENSGALT00000027040|ENSGALT00000019952|ENSGALT00000016756|ENSGALT00000025465|ENSGALT00000003119|ENSGALT00000027576|ENSGALT00000026327|ENSGALT00000027873|ENSGALT00000004359|ENSGALT00000037439|ENSGALT00000022562|ENSGALT00000015518|ENSGALT00000036785|ENSGALT00000009189|ENSGALT00000016831|ENSGALT00000014813|ENSGALT00000023294|ENSGALT00000018111
51216	0.0063492	cartilage development	ENSGALT00000019952|ENSGALT00000019312|ENSGALT00000004590|ENSGALT00000021228|ENSGALT00000018383|ENSGALT00000027763|ENSGALT00000003119|ENSGALT00000025918|ENSGALT00000027942|ENSGALT00000038569|ENSGALT00000018841|ENSGALT00000001712|ENSGALT00000013201|ENSGALT00000024216|ENSGALT00000012828|ENSGALT00000024873|ENSGALT00000019173|ENSGALT00000014106|ENSGALT00000008796|ENSGALT00000025715|ENSGALT00000020785
1654	0.0063836	eye development	ENSGALT00000019952|ENSGALT00000010702|ENSGALT00000021228|ENSGALT00000027559|ENSGALT00000014215|ENSGALT00000024179|ENSGALT00000021894|ENSGALT00000008364|ENSGALT00000037439|ENSGALT00000003596|ENSGALT00000001712|ENSGALT00000009626|ENSGALT00000026100|ENSGALT00000015334|ENSGALT00000021648|ENSGALT00000010580|ENSGALT00000009189|ENSGALT00000034428|ENSGALT00000015255|ENSGALT00000039316|ENSGALT00000016117|…
5886	0.0063947	plasma membrane	ENSGALT00000040056|ENSGALT00000037319|ENSGALT00000021228|ENSGALT00000027918|ENSGALT00000023354|ENSGALT00000023686|ENSGALT00000019315|ENSGALT00000014634|ENSGALT00000004355|ENSGALT00000015261|ENSGALT00000020263|ENSGALT00000008364|ENSGALT00000027452|ENSGALT00000014639|ENSGALT00000004357|ENSGALT00000039758|ENSGALT00000023783|ENSGALT00000017638|ENSGALT00000015255|ENSGALT00000017779|ENSGALT00000017633|…
6811	0.0064479	ion transport	ENSGALT00000019312|ENSGALT00000027786|ENSGALT00000027918|ENSGALT00000023686|ENSGALT00000015305|ENSGALT00000008364|ENSGALT00000027452|ENSGALT00000019835|ENSGALT00000025883|ENSGALT00000006519|ENSGALT00000031528|ENSGALT00000015254|ENSGALT00000014571|ENSGALT00000036985|ENSGALT00000016589|ENSGALT00000027501|ENSGALT00000026922|ENSGALT00000011797|ENSGALT00000012944|ENSGALT00000015076|ENSGALT00000009035|…
9653	0.0065659	anatomical structure morphogenesis	ENSGALT00000019312|ENSGALT00000021228|ENSGALT00000015119|ENSGALT00000008364|ENSGALT00000004359|ENSGALT00000004357|ENSGALT00000023492|ENSGALT00000008160|ENSGALT00000003596|ENSGALT00000031528|ENSGALT00000010662|ENSGALT00000015255|ENSGALT00000034428|ENSGALT00000023294|ENSGALT00000019118|ENSGALT00000024417|ENSGALT00000023884|ENSGALT00000020164|ENSGALT00000018111|ENSGALT00000023671|ENSGALT00000008839|…
5216	0.0069432	ion channel activity	ENSGALT00000027029|ENSGALT00000027747|ENSGALT00000027027|ENSGALT00000010536|ENSGALT00000021261|ENSGALT00000014191|ENSGALT00000027786|ENSGALT00000027918|ENSGALT00000037762|ENSGALT00000023686|ENSGALT00000015305|ENSGALT00000039816|ENSGALT00000002259|ENSGALT00000036637|ENSGALT00000019835|ENSGALT00000020646|ENSGALT00000031528|ENSGALT00000006519|ENSGALT00000027648|ENSGALT00000015254|ENSGALT00000014571|…
44425	0.0069457	membrane part	ENSGALT00000015112|ENSGALT00000023686|ENSGALT00000019315|ENSGALT00000019120|ENSGALT00000014634|ENSGALT00000004355|ENSGALT00000015261|ENSGALT00000008364|ENSGALT00000024610|ENSGALT00000004357|ENSGALT00000039758|ENSGALT00000024837|ENSGALT00000016390|ENSGALT00000023783|ENSGALT00000015254|ENSGALT00000018079|ENSGALT00000019118|ENSGALT00000027703|ENSGALT00000024417|ENSGALT00000021527|ENSGALT00000023671|…
50801	0.0074292	ion homeostasis	ENSGALT00000019312|ENSGALT00000027786|ENSGALT00000037762|ENSGALT00000015305|ENSGALT00000039816|ENSGALT00000015262|ENSGALT00000027452|ENSGALT00000014015|ENSGALT00000006519|ENSGALT00000012986|ENSGALT00000020161|ENSGALT00000016589|ENSGALT00000012884|ENSGALT00000020785|ENSGALT00000033492|ENSGALT00000020748|ENSGALT00000025575|ENSGALT00000027501|ENSGALT00000010720|ENSGALT00000026922|ENSGALT00000009404|…
4198	0.0074463	calcium-dependent cysteine-type endopeptidase activity	ENSGALT00000015288|ENSGALT00000016557|ENSGALT00000014759|ENSGALT00000014761|ENSGALT00000013527|ENSGALT00000032636|ENSGALT00000001093
775	0.0074765	chromosome, centromeric region	ENSGALT00000016808|ENSGALT00000032994|ENSGALT00000016017|ENSGALT00000022893|ENSGALT00000017724|ENSGALT00000005446|ENSGALT00000008749|ENSGALT00000002511|ENSGALT00000040355|ENSGALT00000027144|ENSGALT00000022497|ENSGALT00000013882|ENSGALT00000040518|ENSGALT00000006981|ENSGALT00000019518|ENSGALT00000019519|ENSGALT00000019440|ENSGALT00000031170|ENSGALT00000015167|ENSGALT00000038479|ENSGALT00000036444|…
7423	0.0078579	sensory organ development	ENSGALT00000022217|ENSGALT00000027027|ENSGALT00000021228|ENSGALT00000027559|ENSGALT00000024179|ENSGALT00000008364|ENSGALT00000014236|ENSGALT00000024175|ENSGALT00000003596|ENSGALT00000031528|ENSGALT00000034428|ENSGALT00000014020|ENSGALT00000015255|ENSGALT00000023294|ENSGALT00000020785|ENSGALT00000023884|ENSGALT00000038006|ENSGALT00000003119|ENSGALT00000013957|ENSGALT00000027873|ENSGALT00000018841|…
4180	0.0087289	carboxypeptidase activity	ENSGALT00000011900|ENSGALT00000026713|ENSGALT00000015691|ENSGALT00000013870|ENSGALT00000011482|ENSGALT00000016210|ENSGALT00000016170|ENSGALT00000011059|ENSGALT00000015779|ENSGALT00000015571|ENSGALT00000039549|ENSGALT00000011024
5604	0.0087289	basement membrane	ENSGALT00000015334|ENSGALT00000017890|ENSGALT00000011822|ENSGALT00000017193|ENSGALT00000024193|ENSGALT00000025465|ENSGALT00000005664|ENSGALT00000023014|ENSGALT00000015156|ENSGALT00000005981|ENSGALT00000038569|ENSGALT00000015247
5887	0.0089176	integral to plasma membrane	ENSGALT00000027747|ENSGALT00000022217|ENSGALT00000017821|ENSGALT00000027918|ENSGALT00000019315|ENSGALT00000015306|ENSGALT00000014236|ENSGALT00000019835|ENSGALT00000023783|ENSGALT00000020646|ENSGALT00000012888|ENSGALT00000017638|ENSGALT00000017633|ENSGALT00000016589|ENSGALT00000026222|ENSGALT00000021527|ENSGALT00000010720|ENSGALT00000023671|ENSGALT00000019224|ENSGALT00000039289|ENSGALT00000015167|…
8238	0.0090129	exopeptidase activity	ENSGALT00000018560|ENSGALT00000023065|ENSGALT00000003977|ENSGALT00000015779|ENSGALT00000011059|ENSGALT00000039549|ENSGALT00000014487|ENSGALT00000011482|ENSGALT00000016210|ENSGALT00000011900|ENSGALT00000026712|ENSGALT00000018464|ENSGALT00000026713|ENSGALT00000015691|ENSGALT00000019988|ENSGALT00000013440|ENSGALT00000015571|ENSGALT00000011024|ENSGALT00000022269|ENSGALT00000022268|ENSGALT00000013870|…
51313	0.0092347	attachment of spindle microtubules to chromosome	ENSGALT00000022497|ENSGALT00000032994|ENSGALT00000023897|ENSGALT00000031170|ENSGALT00000027144
1502	0.0092347	cartilage condensation	ENSGALT00000019952|ENSGALT00000004590|ENSGALT00000003119|ENSGALT00000027942|ENSGALT00000038569
6303	0.0092347	double-strand break repair via nonhomologous end joining	ENSGALT00000027230|ENSGALT00000019702|ENSGALT00000019462|ENSGALT00000018729|ENSGALT00000026316
8608	0.0092347	attachment of spindle microtubules to kinetochore	ENSGALT00000022497|ENSGALT00000032994|ENSGALT00000023897|ENSGALT00000031170|ENSGALT00000027144
10453	0.0092347	regulation of cell fate commitment	ENSGALT00000019952|ENSGALT00000019312|ENSGALT00000031605|ENSGALT00000003119|ENSGALT00000033333
42659	0.0092347	regulation of cell fate specification	ENSGALT00000019952|ENSGALT00000019312|ENSGALT00000031605|ENSGALT00000003119|ENSGALT00000033333
30551	0.0092347	cyclic nucleotide binding	ENSGALT00000022870|ENSGALT00000014999|ENSGALT00000027043|ENSGALT00000038138|ENSGALT00000015238
48332	0.0094404	mesoderm morphogenesis	ENSGALT00000038034|ENSGALT00000019952|ENSGALT00000030113|ENSGALT00000022087|ENSGALT00000003119|ENSGALT00000008839|ENSGALT00000004344|ENSGALT00000037439|ENSGALT00000018726|ENSGALT00000018328|ENSGALT00000021648|ENSGALT00000013786|ENSGALT00000013684
44420	0.0095858	extracellular matrix part	ENSGALT00000030930|ENSGALT00000011900|ENSGALT00000018392|ENSGALT00000009887|ENSGALT00000011822|ENSGALT00000017193|ENSGALT00000007207|ENSGALT00000020362|ENSGALT00000025465|ENSGALT00000014581|ENSGALT00000023014|ENSGALT00000015156|ENSGALT00000038569|ENSGALT00000015334|ENSGALT00000017890|ENSGALT00000024193|ENSGALT00000014609|ENSGALT00000005664|ENSGALT00000015703|ENSGALT00000005981|ENSGALT00000023092|…
8234	0.0097455	cysteine-type peptidase activity	ENSGALT00000032088|ENSGALT00000014759|ENSGALT00000011883|ENSGALT00000023065|ENSGALT00000005420|ENSGALT00000005445|ENSGALT00000017894|ENSGALT00000014487|ENSGALT00000037512|ENSGALT00000040298|ENSGALT00000014598|ENSGALT00000027919|ENSGALT00000019897|ENSGALT00000022631|ENSGALT00000013527|ENSGALT00000025624|ENSGALT00000013440|ENSGALT00000015270|ENSGALT00000017833|ENSGALT00000025309|ENSGALT00000006731|…
16791	0.0098405	phosphatase activity	ENSGALT00000008461|ENSGALT00000010225|ENSGALT00000022311|ENSGALT00000008018|ENSGALT00000014581|ENSGALT00000040547|ENSGALT00000012271|ENSGALT00000038566|ENSGALT00000007893|ENSGALT00000026662|ENSGALT00000027648|ENSGALT00000020647|ENSGALT00000026552|ENSGALT00000015021|ENSGALT00000023410|ENSGALT00000010667|ENSGALT00000026043|ENSGALT00000037476|ENSGALT00000019443|ENSGALT00000005757|ENSGALT00000038357|…

## Sheet: microchr
GO-ID	p-value	Description	Genes in test set
71013	6.7292e-07	catalytic step 2 spliceosome	ENSGALT00000041219|ENSGALT00000009022|ENSGALT00000004650|ENSGALT00000001959|ENSGALT00000034644|ENSGALT00000008863|ENSGALT00000003987|ENSGALT00000009461|ENSGALT00000002340|ENSGALT00000007145|ENSGALT00000001458|ENSGALT00000004794|ENSGALT00000000510|ENSGALT00000007249|ENSGALT00000002279|ENSGALT00000038723|ENSGALT00000005796|ENSGALT00000012894|ENSGALT00000009656|ENSGALT00000040421
36094	3.2832e-05	small molecule binding	ENSGALT00000011825|ENSGALT00000011105|ENSGALT00000011038|ENSGALT00000002218|ENSGALT00000004451|ENSGALT00000000975|ENSGALT00000011720|ENSGALT00000003599|ENSGALT00000034226|ENSGALT00000002318|ENSGALT00000004879|ENSGALT00000010661|ENSGALT00000011828|ENSGALT00000003960|ENSGALT00000003963|ENSGALT00000039764|ENSGALT00000002492|ENSGALT00000002304|ENSGALT00000000968|ENSGALT00000008251|ENSGALT00000006318|…
5681	4.3972e-05	spliceosomal complex	ENSGALT00000009022|ENSGALT00000041219|ENSGALT00000004650|ENSGALT00000039185|ENSGALT00000003118|ENSGALT00000001959|ENSGALT00000034644|ENSGALT00000008863|ENSGALT00000003987|ENSGALT00000009461|ENSGALT00000002340|ENSGALT00000007145|ENSGALT00000001458|ENSGALT00000000510|ENSGALT00000004794|ENSGALT00000007249|ENSGALT00000002279|ENSGALT00000038723|ENSGALT00000005796|ENSGALT00000012894|ENSGALT00000009656|…
166	4.556e-05	nucleotide binding	ENSGALT00000011825|ENSGALT00000011105|ENSGALT00000011038|ENSGALT00000002218|ENSGALT00000004451|ENSGALT00000000975|ENSGALT00000011720|ENSGALT00000003599|ENSGALT00000034226|ENSGALT00000002318|ENSGALT00000004879|ENSGALT00000010661|ENSGALT00000011828|ENSGALT00000003960|ENSGALT00000003963|ENSGALT00000039764|ENSGALT00000002492|ENSGALT00000002304|ENSGALT00000000968|ENSGALT00000008251|ENSGALT00000006318|…
1901265	4.556e-05	nucleoside phosphate binding	ENSGALT00000011825|ENSGALT00000011105|ENSGALT00000011038|ENSGALT00000002218|ENSGALT00000004451|ENSGALT00000000975|ENSGALT00000011720|ENSGALT00000003599|ENSGALT00000034226|ENSGALT00000002318|ENSGALT00000004879|ENSGALT00000010661|ENSGALT00000011828|ENSGALT00000003960|ENSGALT00000003963|ENSGALT00000039764|ENSGALT00000002492|ENSGALT00000002304|ENSGALT00000000968|ENSGALT00000008251|ENSGALT00000006318|…
97159	4.556e-05	organic cyclic compound binding	ENSGALT00000011825|ENSGALT00000011105|ENSGALT00000011038|ENSGALT00000002218|ENSGALT00000004451|ENSGALT00000000975|ENSGALT00000011720|ENSGALT00000003599|ENSGALT00000034226|ENSGALT00000002318|ENSGALT00000004879|ENSGALT00000010661|ENSGALT00000011828|ENSGALT00000003960|ENSGALT00000003963|ENSGALT00000039764|ENSGALT00000002492|ENSGALT00000002304|ENSGALT00000000968|ENSGALT00000008251|ENSGALT00000006318|…
32991	7.6151e-05	macromolecular complex	ENSGALT00000041219|ENSGALT00000011105|ENSGALT00000005063|ENSGALT00000005064|ENSGALT00000040190|ENSGALT00000008165|ENSGALT00000005330|ENSGALT00000004070|ENSGALT00000034920|ENSGALT00000002214|ENSGALT00000007849|ENSGALT00000006308|ENSGALT00000002085|ENSGALT00000002080|ENSGALT00000002494|ENSGALT00000004879|ENSGALT00000007433|ENSGALT00000004975|ENSGALT00000009353|ENSGALT00000010661|ENSGALT00000000599|…
44446	0.00024059	intracellular organelle part	ENSGALT00000041219|ENSGALT00000011105|ENSGALT00000040190|ENSGALT00000008165|ENSGALT00000005330|ENSGALT00000003959|ENSGALT00000011720|ENSGALT00000034920|ENSGALT00000002214|ENSGALT00000000046|ENSGALT00000009651|ENSGALT00000002076|ENSGALT00000002080|ENSGALT00000002494|ENSGALT00000004879|ENSGALT00000007433|ENSGALT00000010661|ENSGALT00000011304|ENSGALT00000004875|ENSGALT00000008456|ENSGALT00000003960|…
43234	0.00037148	protein complex	ENSGALT00000011105|ENSGALT00000005063|ENSGALT00000005064|ENSGALT00000008165|ENSGALT00000040190|ENSGALT00000005330|ENSGALT00000004070|ENSGALT00000034920|ENSGALT00000002214|ENSGALT00000007849|ENSGALT00000002085|ENSGALT00000002080|ENSGALT00000002494|ENSGALT00000007433|ENSGALT00000004879|ENSGALT00000004975|ENSGALT00000009353|ENSGALT00000010661|ENSGALT00000039760|ENSGALT00000000599|ENSGALT00000008456|…
44422	0.00037615	organelle part	ENSGALT00000041219|ENSGALT00000011105|ENSGALT00000040190|ENSGALT00000008165|ENSGALT00000005330|ENSGALT00000003959|ENSGALT00000011720|ENSGALT00000034920|ENSGALT00000002214|ENSGALT00000000046|ENSGALT00000009651|ENSGALT00000002076|ENSGALT00000002080|ENSGALT00000002494|ENSGALT00000004879|ENSGALT00000007433|ENSGALT00000010661|ENSGALT00000011304|ENSGALT00000004875|ENSGALT00000008456|ENSGALT00000000386|…
35639	0.00059439	purine ribonucleoside triphosphate binding	ENSGALT00000011825|ENSGALT00000011105|ENSGALT00000011038|ENSGALT00000002218|ENSGALT00000004451|ENSGALT00000003599|ENSGALT00000000975|ENSGALT00000034226|ENSGALT00000010661|ENSGALT00000011828|ENSGALT00000003960|ENSGALT00000039764|ENSGALT00000002492|ENSGALT00000002304|ENSGALT00000008251|ENSGALT00000000968|ENSGALT00000011714|ENSGALT00000001308|ENSGALT00000040763|ENSGALT00000000671|ENSGALT00000010386|…
32555	0.00073386	purine ribonucleotide binding	ENSGALT00000011825|ENSGALT00000011105|ENSGALT00000011038|ENSGALT00000002218|ENSGALT00000004451|ENSGALT00000003599|ENSGALT00000000975|ENSGALT00000034226|ENSGALT00000010661|ENSGALT00000011828|ENSGALT00000003960|ENSGALT00000039764|ENSGALT00000002492|ENSGALT00000002304|ENSGALT00000008251|ENSGALT00000000968|ENSGALT00000011714|ENSGALT00000005318|ENSGALT00000001308|ENSGALT00000040763|ENSGALT00000000671|…
32553	0.00073386	ribonucleotide binding	ENSGALT00000011825|ENSGALT00000011105|ENSGALT00000011038|ENSGALT00000002218|ENSGALT00000004451|ENSGALT00000003599|ENSGALT00000000975|ENSGALT00000034226|ENSGALT00000010661|ENSGALT00000011828|ENSGALT00000003960|ENSGALT00000039764|ENSGALT00000002492|ENSGALT00000002304|ENSGALT00000008251|ENSGALT00000000968|ENSGALT00000011714|ENSGALT00000005318|ENSGALT00000001308|ENSGALT00000040763|ENSGALT00000000671|…
17076	0.00088938	purine nucleotide binding	ENSGALT00000011825|ENSGALT00000011105|ENSGALT00000011038|ENSGALT00000002218|ENSGALT00000004451|ENSGALT00000003599|ENSGALT00000000975|ENSGALT00000034226|ENSGALT00000010661|ENSGALT00000011828|ENSGALT00000003960|ENSGALT00000039764|ENSGALT00000002492|ENSGALT00000002304|ENSGALT00000008251|ENSGALT00000000968|ENSGALT00000011714|ENSGALT00000005318|ENSGALT00000001308|ENSGALT00000040763|ENSGALT00000000671|…
51276	0.0014883	chromosome organization	ENSGALT00000008165|ENSGALT00000000932|ENSGALT00000005118|ENSGALT00000006725|ENSGALT00000006288|ENSGALT00000001123|ENSGALT00000011895|ENSGALT00000007275|ENSGALT00000001743|ENSGALT00000004696|ENSGALT00000002494|ENSGALT00000009542|ENSGALT00000005228|ENSGALT00000002261|ENSGALT00000001127|ENSGALT00000005221|ENSGALT00000016166|ENSGALT00000003960|ENSGALT00000010275|ENSGALT00000010182|ENSGALT00000007174|…
5524	0.0015087	ATP binding	ENSGALT00000002514|ENSGALT00000011825|ENSGALT00000011105|ENSGALT00000005114|ENSGALT00000005928|ENSGALT00000011038|ENSGALT00000002218|ENSGALT00000002623|ENSGALT00000004451|ENSGALT00000001980|ENSGALT00000000975|ENSGALT00000003599|ENSGALT00000012164|ENSGALT00000022353|ENSGALT00000005634|ENSGALT00000011895|ENSGALT00000001265|ENSGALT00000006388|ENSGALT00000010661|ENSGALT00000022752|ENSGALT00000009542|…
32559	0.0016388	adenyl ribonucleotide binding	ENSGALT00000002514|ENSGALT00000011825|ENSGALT00000011105|ENSGALT00000005114|ENSGALT00000005928|ENSGALT00000011038|ENSGALT00000002218|ENSGALT00000002623|ENSGALT00000004451|ENSGALT00000001980|ENSGALT00000000975|ENSGALT00000003599|ENSGALT00000012164|ENSGALT00000022353|ENSGALT00000005634|ENSGALT00000011895|ENSGALT00000001265|ENSGALT00000006388|ENSGALT00000010661|ENSGALT00000022752|ENSGALT00000009542|…
50684	0.0017879	regulation of mRNA processing	ENSGALT00000006576|ENSGALT00000006652|ENSGALT00000003739|ENSGALT00000001462|ENSGALT00000034644|ENSGALT00000002784|ENSGALT00000001308|ENSGALT00000005590
44260	0.0019835	cellular macromolecule metabolic process	ENSGALT00000004455|ENSGALT00000005330|ENSGALT00000002218|ENSGALT00000004451|ENSGALT00000003599|ENSGALT00000011720|ENSGALT00000004353|ENSGALT00000011032|ENSGALT00000005463|ENSGALT00000011727|ENSGALT00000039760|ENSGALT00000008456|ENSGALT00000003963|ENSGALT00000010182|ENSGALT00000010975|ENSGALT00000006318|ENSGALT00000009739|ENSGALT00000009734|ENSGALT00000011703|ENSGALT00000003090|ENSGALT00000001203|…
30554	0.0019929	adenyl nucleotide binding	ENSGALT00000002514|ENSGALT00000011825|ENSGALT00000011105|ENSGALT00000005114|ENSGALT00000005928|ENSGALT00000011038|ENSGALT00000002218|ENSGALT00000002623|ENSGALT00000004451|ENSGALT00000001980|ENSGALT00000000975|ENSGALT00000003599|ENSGALT00000012164|ENSGALT00000022353|ENSGALT00000005634|ENSGALT00000011895|ENSGALT00000001265|ENSGALT00000006388|ENSGALT00000010661|ENSGALT00000022752|ENSGALT00000009542|…
16585	0.0022906	chromatin remodeling complex	ENSGALT00000012648|ENSGALT00000000943|ENSGALT00000008165|ENSGALT00000005575|ENSGALT00000005118|ENSGALT00000001654|ENSGALT00000005040|ENSGALT00000007130|ENSGALT00000038270|ENSGALT00000009999|ENSGALT00000005634|ENSGALT00000001695|ENSGALT00000039216|ENSGALT00000009622|ENSGALT00000008871|ENSGALT00000009542|ENSGALT00000005221|ENSGALT00000006174
46777	0.0022906	protein autophosphorylation	ENSGALT00000003784|ENSGALT00000001687|ENSGALT00000002657|ENSGALT00000004451|ENSGALT00000009143|ENSGALT00000009999|ENSGALT00000005665|ENSGALT00000005507|ENSGALT00000009188|ENSGALT00000006388|ENSGALT00000041105|ENSGALT00000009190|ENSGALT00000006521|ENSGALT00000011312|ENSGALT00000011968|ENSGALT00000005503|ENSGALT00000009192|ENSGALT00000005284
16877	0.0024307	ligase activity, forming carbon-sulfur bonds	ENSGALT00000005318|ENSGALT00000002682|ENSGALT00000010736|ENSGALT00000004577|ENSGALT00000007962|ENSGALT00000005502
44428	0.0024824	nuclear part	ENSGALT00000009022|ENSGALT00000041219|ENSGALT00000008165|ENSGALT00000005330|ENSGALT00000005118|ENSGALT00000002623|ENSGALT00000003959|ENSGALT00000007130|ENSGALT00000000706|ENSGALT00000009651|ENSGALT00000005634|ENSGALT00000006652|ENSGALT00000002080|ENSGALT00000004879|ENSGALT00000007433|ENSGALT00000009542|ENSGALT00000004875|ENSGALT00000008456|ENSGALT00000003960|ENSGALT00000010275|ENSGALT00000012947|…
36211	0.0025547	protein modification process	ENSGALT00000002514|ENSGALT00000008165|ENSGALT00000003027|ENSGALT00000039042|ENSGALT00000005118|ENSGALT00000002218|ENSGALT00000004451|ENSGALT00000009169|ENSGALT00000006397|ENSGALT00000000975|ENSGALT00000004353|ENSGALT00000011720|ENSGALT00000022353|ENSGALT00000003330|ENSGALT00000011727|ENSGALT00000003545|ENSGALT00000011895|ENSGALT00000001265|ENSGALT00000006388|ENSGALT00000009940|ENSGALT00000012430|…
6464	0.0025547	cellular protein modification process	ENSGALT00000002514|ENSGALT00000008165|ENSGALT00000003027|ENSGALT00000039042|ENSGALT00000005118|ENSGALT00000002218|ENSGALT00000004451|ENSGALT00000009169|ENSGALT00000006397|ENSGALT00000000975|ENSGALT00000004353|ENSGALT00000011720|ENSGALT00000022353|ENSGALT00000003330|ENSGALT00000011727|ENSGALT00000003545|ENSGALT00000011895|ENSGALT00000001265|ENSGALT00000006388|ENSGALT00000009940|ENSGALT00000012430|…
71156	0.0027432	regulation of cell cycle arrest	ENSGALT00000001687|ENSGALT00000010275|ENSGALT00000008092|ENSGALT00000003414|ENSGALT00000006491|ENSGALT00000004353|ENSGALT00000001203|ENSGALT00000009999|ENSGALT00000005194|ENSGALT00000003698|ENSGALT00000009283|ENSGALT00000002080|ENSGALT00000001743|ENSGALT00000011287|ENSGALT00000011009|ENSGALT00000011968|ENSGALT00000007191
5882	0.0030146	intermediate filament	ENSGALT00000000559|ENSGALT00000013122|ENSGALT00000006132|ENSGALT00000002799|ENSGALT00000006108|ENSGALT00000035211|ENSGALT00000006103
46330	0.0030146	positive regulation of JNK cascade	ENSGALT00000009188|ENSGALT00000008687|ENSGALT00000006491|ENSGALT00000002925|ENSGALT00000012090|ENSGALT00000011968|ENSGALT00000011333
4674	0.0031002	protein serine/threonine kinase activity	ENSGALT00000003784|ENSGALT00000003916|ENSGALT00000001938|ENSGALT00000002514|ENSGALT00000000498|ENSGALT00000002218|ENSGALT00000004451|ENSGALT00000002254|ENSGALT00000006491|ENSGALT00000000975|ENSGALT00000006288|ENSGALT00000022353|ENSGALT00000011895|ENSGALT00000000559|ENSGALT00000001265|ENSGALT00000006388|ENSGALT00000022752|ENSGALT00000009118|ENSGALT00000001934|ENSGALT00000003585|ENSGALT00000033524|…
16604	0.0033492	nuclear body	ENSGALT00000009022|ENSGALT00000008092|ENSGALT00000002657|ENSGALT00000014388|ENSGALT00000003963|ENSGALT00000012587|ENSGALT00000001032|ENSGALT00000005330|ENSGALT00000003414|ENSGALT00000001458|ENSGALT00000000510|ENSGALT00000003682|ENSGALT00000002279|ENSGALT00000006652|ENSGALT00000004849|ENSGALT00000008050|ENSGALT00000004875|ENSGALT00000011009|ENSGALT00000006207|ENSGALT00000005284
1191	0.0038352	RNA polymerase II transcription factor binding transcription factor activity involved in negative regulation of transcription	ENSGALT00000013524|ENSGALT00000007178|ENSGALT00000034973|ENSGALT00000012587|ENSGALT00000005221
77	0.0039108	DNA damage checkpoint	ENSGALT00000001687|ENSGALT00000003698|ENSGALT00000010275|ENSGALT00000009283|ENSGALT00000001743|ENSGALT00000011287|ENSGALT00000006491|ENSGALT00000004353|ENSGALT00000011009|ENSGALT00000011968|ENSGALT00000001203
2000241	0.0040911	regulation of reproductive process	ENSGALT00000034504|ENSGALT00000004318|ENSGALT00000008687|ENSGALT00000012207|ENSGALT00000004762|ENSGALT00000004139|ENSGALT00000011483|ENSGALT00000006631|ENSGALT00000012430|ENSGALT00000001308|ENSGALT00000004585|ENSGALT00000010793|ENSGALT00000005221
44267	0.0041883	cellular protein metabolic process	ENSGALT00000008165|ENSGALT00000007842|ENSGALT00000002218|ENSGALT00000004451|ENSGALT00000011720|ENSGALT00000004353|ENSGALT00000000975|ENSGALT00000011032|ENSGALT00000005463|ENSGALT00000003330|ENSGALT00000007987|ENSGALT00000011727|ENSGALT00000004975|ENSGALT00000003740|ENSGALT00000010182|ENSGALT00000034831|ENSGALT00000000968|ENSGALT00000006318|ENSGALT00000009739|ENSGALT00000001308|ENSGALT00000009734|…
43412	0.0050348	macromolecule modification	ENSGALT00000002514|ENSGALT00000008165|ENSGALT00000003027|ENSGALT00000039042|ENSGALT00000005118|ENSGALT00000002218|ENSGALT00000004451|ENSGALT00000009169|ENSGALT00000006397|ENSGALT00000000975|ENSGALT00000004353|ENSGALT00000011720|ENSGALT00000022353|ENSGALT00000003330|ENSGALT00000011727|ENSGALT00000003545|ENSGALT00000011895|ENSGALT00000001265|ENSGALT00000006388|ENSGALT00000009940|ENSGALT00000012430|…
48024	0.0050933	regulation of mRNA splicing, via spliceosome	ENSGALT00000006576|ENSGALT00000006652|ENSGALT00000003739|ENSGALT00000001462|ENSGALT00000034644|ENSGALT00000002784
70304	0.0054578	positive regulation of stress-activated protein kinase signaling cascade	ENSGALT00000009188|ENSGALT00000008687|ENSGALT00000006491|ENSGALT00000002925|ENSGALT00000012090|ENSGALT00000011968|ENSGALT00000011333
32874	0.0054578	positive regulation of stress-activated MAPK cascade	ENSGALT00000009188|ENSGALT00000008687|ENSGALT00000006491|ENSGALT00000002925|ENSGALT00000012090|ENSGALT00000011968|ENSGALT00000011333
31570	0.0056219	DNA integrity checkpoint	ENSGALT00000001687|ENSGALT00000003698|ENSGALT00000010275|ENSGALT00000009283|ENSGALT00000001743|ENSGALT00000011287|ENSGALT00000006491|ENSGALT00000004353|ENSGALT00000011009|ENSGALT00000011968|ENSGALT00000001203
6890	0.0057129	retrograde vesicle-mediated transport, Golgi to ER	ENSGALT00000004991|ENSGALT00000009940|ENSGALT00000035185|ENSGALT00000004100
44238	0.0057331	primary metabolic process	ENSGALT00000011825|ENSGALT00000010199|ENSGALT00000004455|ENSGALT00000001830|ENSGALT00000004318|ENSGALT00000005330|ENSGALT00000002218|ENSGALT00000004451|ENSGALT00000010196|ENSGALT00000003959|ENSGALT00000003599|ENSGALT00000011720|ENSGALT00000004353|ENSGALT00000034226|ENSGALT00000006308|ENSGALT00000011032|ENSGALT00000011101|ENSGALT00000005463|ENSGALT00000009653|ENSGALT00000011727|ENSGALT00000039760|…
4713	0.0058913	protein tyrosine kinase activity	ENSGALT00000003784|ENSGALT00000003916|ENSGALT00000001938|ENSGALT00000002514|ENSGALT00000000498|ENSGALT00000002218|ENSGALT00000004451|ENSGALT00000002254|ENSGALT00000006491|ENSGALT00000000975|ENSGALT00000006288|ENSGALT00000022353|ENSGALT00000011895|ENSGALT00000000559|ENSGALT00000001265|ENSGALT00000006388|ENSGALT00000022752|ENSGALT00000009118|ENSGALT00000001934|ENSGALT00000003585|ENSGALT00000033524|…
44424	0.0062531	intracellular part	ENSGALT00000011105|ENSGALT00000005063|ENSGALT00000004455|ENSGALT00000005064|ENSGALT00000008465|ENSGALT00000004318|ENSGALT00000011107|ENSGALT00000003959|ENSGALT00000011720|ENSGALT00000003599|ENSGALT00000002318|ENSGALT00000005463|ENSGALT00000011727|ENSGALT00000010661|ENSGALT00000011304|ENSGALT00000008456|ENSGALT00000003960|ENSGALT00000003963|ENSGALT00000004446|ENSGALT00000004306|ENSGALT00000006310|…
30176	0.0065161	integral to endoplasmic reticulum membrane	ENSGALT00000006853|ENSGALT00000001850|ENSGALT00000005928|ENSGALT00000006220|ENSGALT00000005309|ENSGALT00000001476|ENSGALT00000002526|ENSGALT00000013543|ENSGALT00000004906|ENSGALT00000005503
5634	0.0065208	nucleus	ENSGALT00000041219|ENSGALT00000004455|ENSGALT00000008165|ENSGALT00000004318|ENSGALT00000005330|ENSGALT00000011107|ENSGALT00000003959|ENSGALT00000003599|ENSGALT00000004353|ENSGALT00000000046|ENSGALT00000034226|ENSGALT00000009651|ENSGALT00000004076|ENSGALT00000005463|ENSGALT00000002076|ENSGALT00000002498|ENSGALT00000002085|ENSGALT00000002080|ENSGALT00000002494|ENSGALT00000004879|ENSGALT00000007433|…
70548	0.0070457	L-glutamine aminotransferase activity	ENSGALT00000000115|ENSGALT00000022352|ENSGALT00000007326
9151	0.0070457	purine deoxyribonucleotide metabolic process	ENSGALT00000009585|ENSGALT00000006631|ENSGALT00000006751
71364	0.0070457	cellular response to epidermal growth factor stimulus	ENSGALT00000005954|ENSGALT00000004318|ENSGALT00000002623
70849	0.0070457	response to epidermal growth factor stimulus	ENSGALT00000005954|ENSGALT00000004318|ENSGALT00000002623
42800	0.0070457	histone methyltransferase activity (H3-K4 specific)	ENSGALT00000039216|ENSGALT00000000943|ENSGALT00000005118
3840	0.0070457	gamma-glutamyltransferase activity	ENSGALT00000001589|ENSGALT00000010598|ENSGALT00000010504
4683	0.0070457	calmodulin-dependent protein kinase activity	ENSGALT00000003916|ENSGALT00000002011|ENSGALT00000011312
18105	0.0074602	peptidyl-serine phosphorylation	ENSGALT00000001938|ENSGALT00000001687|ENSGALT00000003698|ENSGALT00000005507|ENSGALT00000004909|ENSGALT00000009143|ENSGALT00000006521|ENSGALT00000001203|ENSGALT00000005284
2000242	0.0074602	negative regulation of reproductive process	ENSGALT00000006631|ENSGALT00000004318|ENSGALT00000012430|ENSGALT00000008687|ENSGALT00000004762|ENSGALT00000004585|ENSGALT00000001308|ENSGALT00000010793|ENSGALT00000005221
43170	0.0077851	macromolecule metabolic process	ENSGALT00000004455|ENSGALT00000005330|ENSGALT00000002218|ENSGALT00000004451|ENSGALT00000003599|ENSGALT00000011720|ENSGALT00000004353|ENSGALT00000006308|ENSGALT00000011032|ENSGALT00000011101|ENSGALT00000005463|ENSGALT00000009653|ENSGALT00000011727|ENSGALT00000039760|ENSGALT00000008456|ENSGALT00000003963|ENSGALT00000010182|ENSGALT00000010975|ENSGALT00000006318|ENSGALT00000009739|ENSGALT00000009734|…
16773	0.0077976	phosphotransferase activity, alcohol group as acceptor	ENSGALT00000003784|ENSGALT00000002514|ENSGALT00000003916|ENSGALT00000001938|ENSGALT00000000498|ENSGALT00000005424|ENSGALT00000002218|ENSGALT00000011038|ENSGALT00000002254|ENSGALT00000004451|ENSGALT00000003959|ENSGALT00000004070|ENSGALT00000006491|ENSGALT00000006397|ENSGALT00000000975|ENSGALT00000006288|ENSGALT00000022353|ENSGALT00000003330|ENSGALT00000002108|ENSGALT00000011895|ENSGALT00000000559|…
44237	0.0089548	cellular metabolic process	ENSGALT00000011825|ENSGALT00000004455|ENSGALT00000001830|ENSGALT00000004318|ENSGALT00000005330|ENSGALT00000011038|ENSGALT00000002218|ENSGALT00000004451|ENSGALT00000011107|ENSGALT00000010196|ENSGALT00000003959|ENSGALT00000003599|ENSGALT00000011720|ENSGALT00000004353|ENSGALT00000034226|ENSGALT00000006308|ENSGALT00000011032|ENSGALT00000005463|ENSGALT00000011727|ENSGALT00000039760|ENSGALT00000008456|…
22415	0.0091276	viral reproductive process	ENSGALT00000005665|ENSGALT00000004139|ENSGALT00000014334|ENSGALT00000009622|ENSGALT00000040847|ENSGALT00000012207|ENSGALT00000038042
43228	0.009172	non-membrane-bounded organelle	ENSGALT00000011105|ENSGALT00000040190|ENSGALT00000003433|ENSGALT00000003959|ENSGALT00000034920|ENSGALT00000002214|ENSGALT00000000046|ENSGALT00000002318|ENSGALT00000009651|ENSGALT00000002076|ENSGALT00000011727|ENSGALT00000002080|ENSGALT00000002494|ENSGALT00000004879|ENSGALT00000010661|ENSGALT00000004875|ENSGALT00000000386|ENSGALT00000003960|ENSGALT00000004446|ENSGALT00000004306|ENSGALT00000001502|…
43232	0.009172	intracellular non-membrane-bounded organelle	ENSGALT00000011105|ENSGALT00000040190|ENSGALT00000003433|ENSGALT00000003959|ENSGALT00000034920|ENSGALT00000002214|ENSGALT00000000046|ENSGALT00000002318|ENSGALT00000009651|ENSGALT00000002076|ENSGALT00000011727|ENSGALT00000002080|ENSGALT00000002494|ENSGALT00000004879|ENSGALT00000010661|ENSGALT00000004875|ENSGALT00000000386|ENSGALT00000003960|ENSGALT00000004446|ENSGALT00000004306|ENSGALT00000001502|…
70013	0.0092545	intracellular organelle lumen	ENSGALT00000009022|ENSGALT00000008165|ENSGALT00000005330|ENSGALT00000005118|ENSGALT00000002623|ENSGALT00000003959|ENSGALT00000007130|ENSGALT00000011720|ENSGALT00000009651|ENSGALT00000000706|ENSGALT00000005634|ENSGALT00000006652|ENSGALT00000002080|ENSGALT00000004879|ENSGALT00000009542|ENSGALT00000004875|ENSGALT00000008456|ENSGALT00000003960|ENSGALT00000003963|ENSGALT00000004446|ENSGALT00000004283|…
43233	0.0092545	organelle lumen	ENSGALT00000009022|ENSGALT00000008165|ENSGALT00000005330|ENSGALT00000005118|ENSGALT00000002623|ENSGALT00000003959|ENSGALT00000007130|ENSGALT00000011720|ENSGALT00000009651|ENSGALT00000000706|ENSGALT00000005634|ENSGALT00000006652|ENSGALT00000002080|ENSGALT00000004879|ENSGALT00000009542|ENSGALT00000004875|ENSGALT00000008456|ENSGALT00000003960|ENSGALT00000003963|ENSGALT00000004446|ENSGALT00000004283|…
5515	0.0092575	protein binding	ENSGALT00000011105|ENSGALT00000005063|ENSGALT00000005064|ENSGALT00000004318|ENSGALT00000004451|ENSGALT00000011720|ENSGALT00000003599|ENSGALT00000006308|ENSGALT00000002318|ENSGALT00000005463|ENSGALT00000011727|ENSGALT00000010661|ENSGALT00000008456|ENSGALT00000011918|ENSGALT00000003960|ENSGALT00000028042|ENSGALT00000003963|ENSGALT00000004446|ENSGALT00000008452|ENSGALT00000006310|ENSGALT00000039860|…
19213	0.0094002	deacetylase activity	ENSGALT00000034685|ENSGALT00000005111|ENSGALT00000015029|ENSGALT00000007290|ENSGALT00000008165|ENSGALT00000005221
48524	0.0094002	positive regulation of viral reproduction	ENSGALT00000004318|ENSGALT00000012207|ENSGALT00000004585|ENSGALT00000001308|ENSGALT00000010793|ENSGALT00000005221
31663	0.0094002	lipopolysaccharide-mediated signaling pathway	ENSGALT00000034949|ENSGALT00000040001|ENSGALT00000036214|ENSGALT00000011333|ENSGALT00000001203|ENSGALT00000001134
3674	0.0094558	molecular_function	ENSGALT00000011105|ENSGALT00000005063|ENSGALT00000005064|ENSGALT00000008465|ENSGALT00000004318|ENSGALT00000011107|ENSGALT00000004451|ENSGALT00000003959|ENSGALT00000011720|ENSGALT00000003599|ENSGALT00000011529|ENSGALT00000006308|ENSGALT00000002318|ENSGALT00000011101|ENSGALT00000005463|ENSGALT00000011727|ENSGALT00000010661|ENSGALT00000008456|ENSGALT00000011918|ENSGALT00000008642|ENSGALT00000003960|…
